# Supplementary material for: MultiplexSSR: A pipeline for developing multiplex SSR‐PCR assays from resequencing data
Source: Ecol Evol. 2020 Mar 4;10(6):3055–67. doi: 10.1002/ece3.6121 (PMC7083706; doi:10.1002/ece3.6121)
Supplement: Supplementary file 3 [file ECE3-10-3055-s003.txt]

V	1	12							
	G0	Tov19037 Tov32142 Tov25439 Tov26724 Tov6129 Tov34412 Tov33340						
		158-182	198-226	239-269	298-318	389-456	466-474	485-497
	G1	Tov32776 Tov16774 Tov15555 Tov4695 Tov31837						
		205-217	258-288	308-324	445-477	493-534	
Group	1	11
	G0	Tov62	Tov446	Tov1	Tov273
		213-255	300-333	348-384	398-438	
	G1	Tov391	Tov458
		315-359	418-460	
	G2	Tov443	Tov187	Tov498
		322-340	363-411	436-484	
	G3	Tov165
		441-459	
	G4	Tov116
		444-471	
Group	2	11
	G0	Tov359	Tov402	Tov70
		244-289	357-413	440-485	
	G1	Tov511	Tov119	Tov342
		289-341	359-409	419-463	
	G2	Tov13
		365-397	
	G3	Tov442
		366-414	
	G4	Tov242
		369-405	
	G5	Tov324
		392-424	
	G6	Tov453
		403-445	
Group	3	11
	G0	Tov4	Tov445	Tov113	Tov173
		228-272	357-387	405-437	455-500	
	G1	Tov571	Tov399
		362-389	435-451	
	G2	Tov387	Tov108
		371-407	437-464	
	G3	Tov514
		378-406	
	G4	Tov544
		393-408	
	G5	Tov200
		395-431	
Group	4	11
	G0	Tov397	Tov560	Tov102	Tov403
		219-255	328-376	386-420	460-504	
	G1	Tov349	Tov57	Tov72
		223-259	350-418	467-499	
	G2	Tov253	Tov45
		249-261	351-381	
	G3	Tov269
		370-430	
	G4	Tov8
		383-419	
Group	5	11
	G0	Tov259	Tov142	Tov280	Tov127	Tov561	Tov420
		172-196	214-244	260-292	303-331	392-428	457-505	
	G1	Tov254	Tov432	Tov103	Tov172
		198-228	300-321	412-440	463-511	
	G2	Tov300
		435-459	
Group	6	11
	G0	Tov256	Tov356	Tov74	Tov110	Tov87
		148-172	274-326	349-397	419-449	462-490	
	G1	Tov416	Tov559	Tov340	Tov240
		169-202	309-333	392-432	451-499	
	G2	Tov135	Tov388
		335-371	436-452	
Group	7	11
	G0	Tov64	Tov40	Tov427	Tov250	Tov467
		123-150	258-288	313-341	376-397	429-465	
	G1	Tov14	Tov554	Tov124	Tov226
		276-300	318-370	392-432	453-501	
	G2	Tov486	Tov518
		350-390	440-480	
Group	8	11
	G0	Tov447	Tov346	Tov192
		287-314	347-397	429-473	
	G1	Tov343	Tov294
		294-318	390-434	
	G2	Tov41
		393-443	
	G3	Tov520	Tov536
		401-421	432-456	
	G4	Tov377
		402-450	
	G5	Tov55
		437-458	
	G6	Tov66
		440-484	
Group	9	11
	G0	Tov33	Tov61	Tov184
		239-287	355-391	404-436	
	G1	Tov166	Tov522
		378-417	432-476	
	G2	Tov362	Tov229
		382-424	445-481	
	G3	Tov471
		389-417	
	G4	Tov204
		404-448	
	G5	Tov512
		411-447	
	G6	Tov145
		420-440	
Group	10	11
	G0	Tov223	Tov32	Tov210	Tov428	Tov118
		212-248	298-334	356-398	424-448	458-506	
	G1	Tov465	Tov389	Tov379	Tov278
		217-249	334-366	392-429	463-511	
	G2	Tov309	Tov537
		218-291	425-449	
Group	11	11
	G0	Tov385	Tov257	Tov440	Tov152
		208-232	325-349	386-434	452-464	
	G1	Tov542	Tov21	Tov459	Tov266
		227-275	356-380	405-453	464-512	
	G2	Tov378	Tov325
		237-279	442-482	
	G3	Tov545
		459-480	
Group	12	11
	G0	Tov175	Tov434	Tov370	Tov557	Tov358
		231-251	298-322	366-408	418-436	464-496	
	G1	Tov547	Tov423	Tov490
		308-366	395-427	440-476	
	G2	Tov179	Tov501
		366-394	410-442	
	G3	Tov261
		443-483	
Group	13	11
	G0	Tov138	Tov322
		360-408	418-450	
	G1	Tov222	Tov71	Tov380
		362-386	404-426	459-495	
	G2	Tov49	Tov193
		363-397	417-433	
	G3	Tov29	Tov268
		389-409	419-452	
	G4	Tov550
		406-443	
	G5	Tov134
		423-475	
Group	14	10
	G0	Tov237	Tov136	Tov336	Tov384	Tov189
		183-251	285-337	363-393	407-447	470-506	
	G1	Tov267	Tov284	Tov413
		249-293	375-417	435-483	
	G2	Tov258	Tov185
		385-433	452-496	
	G3	Tov484
		426-466	
Group	15	11
	G0	Tov421	Tov383	Tov479	Tov329	Tov543
		210-234	258-290	334-362	414-446	464-509	
	G1	Tov552	Tov153	Tov507
		240-273	358-406	445-493	
	G2	Tov44	Tov392
		364-394	466-516	
	G3	Tov247
		370-385	
Group	16	11
	G0	Tov73	Tov306	Tov34
		250-306	348-372	387-435	
	G1	Tov328	Tov290	Tov177
		297-318	375-393	405-429	
	G2	Tov249
		416-456	
	G3	Tov36
		422-462	
	G4	Tov194
		422-470	
	G5	Tov332
		422-474	
	G6	Tov363
		432-456	
Group	17	11
	G0	Tov101	Tov488	Tov234	Tov65
		248-293	314-346	376-400	443-511	
	G1	Tov390	Tov228	Tov98
		257-321	386-418	445-475	
	G2	Tov23	Tov569
		276-316	393-425	
	G3	Tov275	Tov10
		296-336	401-469	
Group	18	11
	G0	Tov199	Tov531	Tov111	Tov549
		239-279	340-392	403-439	455-473	
	G1	Tov131	Tov463	Tov573
		267-294	381-405	460-487	
	G2	Tov330	Tov86
		404-432	461-509	
	G3	Tov171	Tov313
		411-432	462-480	
Group	19	11
	G0	Tov104	Tov502	Tov299	Tov352
		146-190	330-374	392-422	444-468	
	G1	Tov539	Tov372
		382-418	428-464	
	G2	Tov217	Tov115
		404-432	445-460	
	G3	Tov122	Tov439
		420-444	457-481	
	G4	Tov457
		427-454	
Group	20	11
	G0	Tov2	Tov214	Tov464	Tov218	Tov553
		230-258	286-316	340-370	391-419	435-463	
	G1	Tov141	Tov314	Tov60	Tov448
		261-293	325-357	370-398	454-478	
	G2	Tov209
		346-378	
	G3	Tov224
		373-418	
Group	21	10
	G0	Tov83	Tov84	Tov252	Tov235	Tov426
		147-168	227-251	265-283	321-377	430-490	
	G1	Tov563	Tov418
		335-391	434-449	
	G2	Tov78	Tov436
		347-421	441-469	
	G3	Tov538
		355-399	
	G4	Tov245
		365-386	
Group	22	11
	G0	Tov56	Tov562	Tov437	Tov295	Tov162	Tov344
		133-163	217-245	265-310	324-345	372-402	459-473	
	G1	Tov281	Tov472	Tov485	Tov316
		225-243	340-370	386-434	468-516	
	G2	Tov120
		398-419	
Group	23	11
	G0	Tov508	Tov140	Tov248	Tov279
		264-288	304-336	349-382	446-490	
	G1	Tov123	Tov12	Tov146
		318-368	386-450	461-485	
	G2	Tov63
		344-396	
	G3	Tov524
		361-409	
	G4	Tov371
		367-403	
	G5	Tov27
		371-395	
Group	24	11
	G0	Tov491	Tov406	Tov51	Tov566
		173-221	308-328	390-423	438-454	
	G1	Tov505	Tov155	Tov24
		218-249	313-340	411-447	
	G2	Tov112
		411-475	
	G3	Tov262
		416-476	
	G4	Tov251
		429-457	
	G5	Tov296
		441-473	
Group	25	9
	G0	Tov239	Tov519	Tov50	Tov85	Tov326
		234-270	282-318	330-365	385-415	443-483	
	G1	Tov564	Tov243	Tov567	Tov22
		270-288	299-347	390-418	458-490	
	G2	Tov541
		423-455	
	G3	Tov241
		464-512	
Group	26	11
	G0	Tov348	Tov311	Tov540	Tov455	Tov38
		120-172	224-266	338-372	384-412	426-456	
	G1	Tov292	Tov301
		338-366	444-484	
	G2	Tov412	Tov475
		356-392	453-475	
	G3	Tov351	Tov525
		362-389	455-503	
Group	27	10
	G0	Tov156	Tov449	Tov137	Tov150
		148-184	273-325	373-437	448-480	
	G1	Tov285	Tov238	Tov339
		189-209	281-309	380-416	
	G2	Tov197
		392-432	
	G3	Tov414
		399-443	
	G4	Tov230
		412-464	
	G5	Tov337
		420-465	
Group	28	11
	G0	Tov121	Tov532	Tov496	Tov5
		208-232	332-376	386-428	440-488	
	G1	Tov208	Tov319
		369-401	416-452	
	G2	Tov99	Tov494
		373-417	434-470	
	G3	Tov452
		423-463	
	G4	Tov461
		447-483	
	G5	Tov283
		449-493	
Group	29	11
	G0	Tov320	Tov186	Tov198	Tov205
		154-182	281-305	389-417	434-494	
	G1	Tov303	Tov360	Tov433
		288-315	393-437	455-495	
	G2	Tov323	Tov164
		290-340	404-425	
	G3	Tov354	Tov220
		300-332	419-443	
Group	30	11
	G0	Tov271	Tov182	Tov132	Tov376
		168-186	299-351	387-417	443-491	
	G1	Tov395	Tov68	Tov48	Tov130
		195-227	306-324	401-422	443-488	
	G2	Tov149	Tov225
		401-428	454-504	
	G3	Tov298
		463-503	
Group	31	11
	G0	Tov160	Tov3	Tov263	Tov483
		235-279	314-334	345-389	405-465	
	G1	Tov504	Tov30
		372-392	411-475	
	G2	Tov476	Tov180
		372-417	441-495	
	G3	Tov318	Tov289
		392-425	457-485	
	G4	Tov321
		420-447	
Group	32	10
	G0	Tov109	Tov374	Tov441	Tov305
		201-245	277-313	360-399	416-461	
	G1	Tov405	Tov503	Tov551	Tov526
		233-278	307-339	367-400	470-518	
	G2	Tov417	Tov375	Tov147
		239-266	310-340	375-402	
Group	33	11
	G0	Tov19	Tov221	Tov302	Tov211
		330-358	378-406	418-438	448-476	
	G1	Tov473	Tov26	Tov510
		360-412	423-456	468-516	
	G2	Tov444	Tov534	Tov481
		380-395	407-455	469-490	
	G3	Tov468
		390-410	
Group	34	11
	G0	Tov107	Tov568	Tov163
		129-185	326-374	426-472	
	G1	Tov16	Tov345	Tov244
		176-221	329-369	428-474	
	G2	Tov282	Tov202
		333-365	431-479	
	G3	Tov260	Tov125
		342-378	451-487	
	G4	Tov297
		368-400	
Group	35	11
	G0	Tov277	Tov246	Tov20	Tov517
		164-194	308-336	374-410	430-480	
	G1	Tov398	Tov274	Tov497
		312-348	376-416	439-469	
	G2	Tov409	Tov190
		380-398	444-476	
	G3	Tov53	Tov264
		401-429	452-476	
Group	36	11
	G0	Tov368	Tov178	Tov82	Tov533	Tov530
		151-187	253-329	372-400	420-452	463-483	
	G1	Tov425	Tov215	Tov207	Tov91
		166-196	276-320	334-379	431-467	
	G2	Tov35
		457-489	
	G3	Tov523
		468-507	
Group	37	11
	G0	Tov429	Tov216	Tov117	Tov232
		236-284	325-358	389-413	443-489	
	G1	Tov424	Tov170	Tov206
		271-315	336-381	445-466	
	G2	Tov7
		348-410	
	G3	Tov94
		350-394	
	G4	Tov331
		366-387	
	G5	Tov129
		366-416	
Group	38	11
	G0	Tov236	Tov59	Tov381
		282-322	348-375	415-451	
	G1	Tov451	Tov106	Tov341
		287-320	366-411	421-463	
	G2	Tov159	Tov334
		325-370	426-462	
	G3	Tov88
		427-455	
	G4	Tov513
		440-472	
	G5	Tov168
		441-481	
Group	39	11
	G0	Tov315	Tov365	Tov529	Tov450	Tov174
		185-229	252-300	327-345	367-395	443-479	
	G1	Tov422	Tov203	Tov265
		216-248	301-345	456-504	
	G2	Tov499	Tov9	Tov143
		224-264	305-323	335-359	
Group	40	10
	G0	Tov75	Tov546	Tov419	Tov495	Tov96
		203-227	251-299	322-349	361-401	436-474	
	G1	Tov133	Tov128
		344-396	443-483	
	G2	Tov95	Tov407
		404-428	445-487	
	G3	Tov201
		457-505	
	G4	Tov28
		467-503	
Group	41	10
	G0	Tov408	Tov195	Tov176	Tov572
		186-238	283-315	351-403	436-472	
	G1	Tov17	Tov415	Tov500	Tov555
		231-279	310-350	374-406	450-482	
	G2	Tov353
		310-350	
	G3	Tov213
		356-400	
Group	42	11
	G0	Tov18	Tov357	Tov80	Tov400	Tov487
		248-298	313-337	373-397	415-433	446-494	
	G1	Tov105	Tov25	Tov307	Tov92
		249-264	336-364	374-414	437-469	
	G2	Tov361
		423-475	
	G3	Tov373
		453-483	
Group	43	10
	G0	Tov528	Tov470	Tov100	Tov46
		210-249	284-332	367-403	427-460	
	G1	Tov404	Tov148	Tov76
		306-333	392-436	454-502	
	G2	Tov69	Tov474
		311-338	430-478	
	G3	Tov466
		443-469	
Group	44	10
	G0	Tov304	Tov79	Tov509	Tov58
		280-305	318-346	361-409	438-470	
	G1	Tov54	Tov462	Tov438
		339-357	401-431	449-497	
	G2	Tov212	Tov181
		354-402	455-482	
	G3	Tov482
		404-456	
Group	45	10
	G0	Tov81	Tov227	Tov52	Tov219
		238-262	331-359	373-393	417-457	
	G1	Tov435	Tov43
		254-278	386-436	
	G2	Tov386	Tov286
		262-310	401-445	
	G3	Tov492
		421-448	
	G4	Tov144
		433-475	
Group	46	11
	G0	Tov97	Tov151	Tov157
		291-319	346-381	401-445	
	G1	Tov317	Tov114	Tov158
		369-384	404-436	450-465	
	G2	Tov478	Tov527
		369-417	436-467	
	G3	Tov493
		415-457	
	G4	Tov431
		445-477	
	G5	Tov310
		445-469	
Group	47	10
	G0	Tov430	Tov126	Tov327	Tov67
		228-270	322-360	411-441	460-475	
	G1	Tov288	Tov196	Tov521	Tov515
		237-272	327-359	416-452	465-513	
	G2	Tov367	Tov42
		351-371	442-478	
Group	48	10
	G0	Tov183	Tov312	Tov411	Tov167	Tov401
		126-165	242-290	336-376	390-438	470-514	
	G1	Tov364	Tov469	Tov556
		163-223	294-338	394-442	
	G2	Tov347	Tov335
		340-372	394-418	
