# Supplementary material for: MultiplexSSR: A pipeline for developing multiplex SSR‐PCR assays from resequencing data
Source: Ecol Evol. 2020 Mar 4;10(6):3055–67. doi: 10.1002/ece3.6121 (PMC7083706; doi:10.1002/ece3.6121)
Supplement: Supplementary file 4 [file ECE3-10-3055-s004.txt]

V1	12
Tov19037	GTGC	10 11 13 14 15 16 12	TGGCTCTCAGTGCTATGGTG	60.008	TTGTCTCAGCCCTACAGCCT	60.012	TGGCTCTCAGTGCTATGGTGTTTTCTAACCAGCTCAAAATAGCTTGTCTTCACCATTTGGTAATTGAATGTATTGAGTGAAGCTGTGTGTGCGTGCGTGCGTGCGTGCGTGCGTGCGTGCGTGCGTGCGTGCGTGCATGTGTCAGCAGGCTGTAGGGCTGAGACAA
Tov32142	AACA	7 10 11 14 12	TCCTCCAGTAGGTTTGGTGC	60.111	GAGCTGTCTCTGTGCTGTGC	59.930	TCCTCCAGTAGGTTTGGTGCAAATCGGTTGAGTACTTTTTGCGAATCCTGGATACGAACAAACAAACAAACAAACAAACAAACAAACAAACAAACAAACAAACATAGGTGAAAACAGACACAGTTGAAAACATAACCTCCTTGGTGGCTGTAATAACAGCAGTATTTTTGAGTATTATCAATCAGGATTCCATGTCTAGCACAGCACAGAGACAGCTC
Tov25439	CCTCT	14 16 19 13	AGGTGGCTCTAATCCAGGGT	59.957	TCACTACAGGGACCCACTCC	59.962	AGGTGGCTCTAATCCAGGGTTGTCAGCCATGCTGTCCCTCCTTACAGCCAAACAACCTCTCCTCTCCTCTCCTCTCCCCTCCTCTCCTCTCCCCTCCTCTCCACTCCTCTCTTCTCCTCTTCAGGCAGCACCACAGAGACAGAGAGAGAGAGAGAGAGAAGCTCCCTCTATTTAAAGCATTTGTTTGAGGAGTGTGTAACACAGGAATCAAACAGTCTGGGAGTGGGTCCCTGTAGTGA
Tov26724	TTCT	14 16 17 12	GGTCAGAGGTCAGGGTGTGT	60.006	TGGCTGAAACTCAACTGTGC	60.032	GGTCAGAGGTCAGGGTGTGTCACATTTTTCTTCACCACGTCTTGTTTTTTGTTTCTCCTTAACACAACAACCGTCAGTAAGAAGGAACTGGAAAAAAAGAACTAGAGGAGAAGAAGTTAAGCAATTCTTTCTTTCTTTCTTTCTTTCTTTCTTTCTTTATTTATTTATTTCTGTCCAAAACAGTTGGAACAAACGATCCACTGGTCACATCTGCTCAACTACAACATGAAAATGCCTGTAGCCAAACCTCAAGTCCCTGTTCACTGTTCACTGTTCATGCACAGTTGAGTTTCAGCCA
Tov6129	AATTG	16.5 18.5 19.5 6	CTGTTGGAGGCTTCTTCCTG	59.982	GGACAAAGGACACAGTCGGT	60.009	CTGTTGGAGGCTTCTTCCTGTTAAAAGGGAGTTTTTCCTTCCCCCTGTCACCAAGCGCTCTTTGTGGGAACTGTTGGGTTTTTCTCTATAACAAAGTAAGGTCTCGGCCTTACCCTGTAAAGTGCCTTGAGATAATGCATATTATGATTTGGCGCTATACAGATAAAATTGAATTGAATTGAATTGAATTGAATTGTTCTTCTTTTTTGCATTGTTTATGTAAACTGCATCACTTCTGTATGTTCAGTGTATTAACAGGGAACGTGTGTGTGTTTGTGTGTTTGTGTGTGTGTTTAGTGTAGCTCTCCCCTGCCTGGACTGAGGAGCAGGGAAATGTGCTGCAGAGGAATCGGGAAAGGCTGGGGAATCACCGACTGTGTCCTTTGTCC
Tov34412	CACA	28 29 30	CAGGCCACTGTGGTTAGGAC	60.567	TTGGAGGATGGTCGTAGAGG	60.065	CAGGCCACTGTGGTTAGGACTAAGCCTTAATGGTATGTGCTCTACCAGGTGAGCCACCCAGGCGCCCCTGGCTGGATTGACTGTTAATCTGCACAACACTTTGATCCATGACTTAAGTATCTTAAAAATAAATGCAGTTTGTTTGACATTAACTCACTGGAGAATCACTCAGTGAGTATAAAAATATTTTGTACACACCTGTAAAGTTTCAAGAACTTGCTGGTTTTGATGTTATGGCCTTGACAAAATCTGTCCACACACACACAGACACACACAGAGACAGACAGACAGACAGATACACACACAAACACACACACACACACACACACACACACACACACACACATACACACACACACACACACACACACACAGCCAGTGTGAGGAGGCTACAACAGA…
Tov33340	AAAC	9 10 11 12	ACCGTACTCAACCCAACCAG	59.884	AAACCAGTCGACCCAGACAC	60.009	ACCGTACTCAACCCAACCAGGGAAATAAAATCTACAGAAACACATCAGACAAAAACACTTAAAATATCAAATATCTCAATTATAAGTGACACAATTCTACAGGATGAAAAGTGTATTTAAACAGAAACACTCACGTCACTTCACTCTGACACACACCAACATGTAGAAACAGAAACAGAAAAGCTTAATGTCGTGTTCCTGATTCAGAGTGAACACATGTAAAACTGTCTCCTGTGTTTATTGGTGAATTTAAAATCACTAACGTGTTGCCTTCAGGTGCAGTTCCTCTCTGCTCCTCTGGGTGGAGACAGTCTCAAAGGTTTGAATCGCGTTTATTTCCTCAACAGCTGAAAACTCTGAAACAGGCTGTTTTAAAACAAACAAACAAACAAACAAACA…
Tov32776	AAG	18 19 20 16	TGATCTGACTCCCAGCAGTG	59.980	GAGACCTTCCATACGTCCGA	60.073	TGATCTGACTCCCAGCAGTGAAGTGAATGTGGCTCCTGTCATGAACCATGAGGTGGCAGCAACGCTCCAAAGAAACTGTTTGCCATCTGCCAAAAAACAAAGAAGAAGAAGAAGAAGAAGAAGAAGAAGAAGAAGAAGAAGAAGAAGGCTACCTGAAGATTCACAGCATCAGTGTGAACACATCATCGGACGTATGGAAGGTCTC
Tov16774	AGAGG	8 12 14 11	AACGGAGGGAGGTCAAGTCT	60.111	CCCAGCTCTGATAGCACACA	60.008	AACGGAGGGAGGTCAAGTCTATTCACCGACTTTCCTGTTTACATGCGGCGGGATTTGTCTTGGGCTGCGTTCGTCGGCCGAGCAGGAGAACTGTTTATAAATGGCTGACTGGCAGAGAGGAGAGGGAAGGGTGTGAGAAGTCTAGAGGAGAGGAGAGGAGAGGAGAGGAGAGGAGAGGAGAGGAGAGGAGAGCAGAGGCATTTGGTGAGGTAATTTGAATTCCTGAGGTTTGCCTGTAAGGGTAAAGGTTGTCTGTGTGCTATCAGAGCTGGG
Tov15555	ATGA	9 12 8	TGGTGTGTTTGCAGGTCAGT	60.203	CCTGCACCGTATCACTTCCT	60.134	TGGTGTGTTTGCAGGTCAGTTTGACCTCATCGTTTACATTGCCGATCAGGGCAGCTGGAGTCTGATGAACAGTTTTATTTGGTGATATCCCTGCAGAGAGGAACAGACAGTAATGTTAATTCAGCTGAAGTCACATGATGAATGAATGAATGAATGAATGAATGAATGACTTGATGTACCTTTGATCCAGAACAGTGGGATGATAATTGCAGTCAAAACAGTTTTCATATTGAGCATCATCTCTGCTGAAGGATACGAAGTCTTCACTGTCTGTGTCTGAAGCAGGAAAGGAAGTGATACGGTGCAGG
Tov4695	GATA	14 16 17 18 19 20 12	TCCAGCAGCTCTAGGTCCTC	59.703	TTCAAAGGTTGTCCCTCGTC	60.088	TCCAGCAGCTCTAGGTCCTCCTGCGGTGGAACGGACTCCAGCAGCGGAGGAAGGGAGTAGCGCAGGGAAAGCCAGCTCTCCAGGGGACTTACTGAAAGTTTACGTGGCACAAGAGCCTCCTCCAGTTCTGGCTCGAGCTGCATCCATCGTGGAGGAGATGTGTTGTCTGCTGCTGTTGAGTAGTTCCTCAGTTTCTGTTTAAGTGAAAAGCAGTAAGCAGGAGCAACCGGATGTACACATCTATTCAAAATGTCTCCATGGGTTTGAAGTGCACCTGGGTATTGAGAAAAAAGAAATTATATCATCTTAAGTTATATTACTTACTTACCAAATGTAGTGATAGATAGATAGATAGATAGATAGATAGATAGATAGATAGATAGATATTTGTTCATACTT…
Tov31837	ACA	16.5 18.5 20.5 22.5 23.5 24.5 25.5 12	CTGATAACTCGCCCAGTGGT	60.134	CCACTTCCTGTTCACCCTGT	60.002	CTGATAACTCGCCCAGTGGTATTCATGGGCGGTGGGCTCTGACTCCACCTGGCTACAAAAAATCTGTCAAGATATTTTCTGCACTGAAATCACAACCACAACAACAACAACAACAACAACAACAACAGCCACATTGAAGAACTGAAAGCTACAAGCAGCCATGCTGAAAGCTTCTCTTCCTCAAAAGCAAATGCAAATAAACAAAACCTGACGAGAGTCTGTGCAGCTTTTGACCCAACAGAAAGATTTAGGTCCCTGATCATCTGTGCTCAGAAGCTTTGTGACACAGACACTCTTGAGAAGATGAAGCGAGTACTATCAGCCGCAGTGGAGGCGGAGGAGGGGAGGCTGTGTTTGTGTGACAGAGCATGACATCATTTCAAAGCAAATAAACAGAGT…
Group 1	11
Tov62	TCA	20 21 22 23 24 25 26 31 17	CACTGGTGATGCTACCTCTCTG	59.930	GCACGTATTTAAATCCCACCAT	59.976	CACTGGTGATGCTACCTCTCTGTTGGATGAAGTATTTTTGTAGTTTAATTTTATGTCTCTGATTTGGTCTTCATCATCATCATCATCATCATCATCATCATCATCATCATCATCATCATCAAGCACTTACATCATCATGATTTAGACATGAGTTAGAATAAACATCTAAAAAAACATGCAACAGTAAATGGATGGTGGGATTTAAATACGTGC
Tov446	TTA	18 19 20 24 26 28 17	AAATCAAATGTGCCTTTATGGG	60.076	GTACAGCTGTTGGTGCTCTGAC	59.983	AAATCAAATGTGCCTTTATGGGAACACAAGAAAGATCATAATATTAGACAGATATGCTCAAAATATGAATTCTAATGTGAGCTTATTGTTATTATTATTATTATTATTATTATTATTATTATTATTATTATTACCATTGTGGTCGCTGACCTTTAATTCAGGCTGTATACATGTGTAGCTATTCTATGATGGACAAGTCTACTTCAGGATTTATTTTGGCGGGTAGATGAAGGCTCAGGAATAAAACACAGTAAACACTACAATGCGCTCGGAAAGATGTCAGAGCACCAACAGCTGTAC
Tov1	GAT	14 15 16 20 21 22 23 11	GTGACATTCCCTTGCTGATGTA	60.000	TGTTCTGACTTGTGTCCTTGCT	59.953	GTGACATTCCCTTGCTGATGTAGTACTTGATGAGGCCACTAAGAGATGCCCGGATGGTGCGAATGTCGTCCTCACTCAGGTCACTCTCTTTGTTACTGTTCTTCCTGCAGAGCAGAACAGATGATGATGATGATGATGATGATGATGATGATTTTTTTGTGAAATACAACATACAGTGTGTGTATGAACTTTGGGATATGGAGTCTCACCCGTAATAAAGGCGCTTGGTGTCCAGCAGAAACTGAACGCCATATTTTTTCCTGAACTGTTTCCTGTTGTCTTTGATGACGGTGGACATGTACTGGATATGACCTTCGTAAGAAAAAAGCAAGGACACAAGTCAGAACA
Tov273	ATCT	8.5 9 11 12 16 17 7	TGCCTGACAATGAGAAGAAAGA	59.993	TAAGCTAGGCTAACTGGCTGCT	59.854	TGCCTGACAATGAGAAGAAAGACTCTCTCCTTGGTCTCTACTGGGCAGCCCAAATGGCTTCAACTTATGCCTCTGCAGCATGCAGTGCCAGGTAATCAATCAATCAATCAATCAATCAATCAATCAATCAATCTATCTATCTATCTATCTATCTATCTCAGTTCTCATCGGAAAATTCAGGTCTTTCTTTCATACTCTGTTACATTCATACATTACATACAGTCTCTCTCTTTTTTTTCTGTCTCCATATATTTATGAAGTACTGGGTTCATTAAGCCCCCCAAAAAGTTTTTTTTAACTTAAGTCAAGGTGTCTTTACCTCAGTTCACGCCACCCTGGGCATCTTTGTCTTCTTTTTAAACACAGTCTTTCGACCAGCAGCCAGTTAGCCTAGCTTA
Tov391	TAGA	14 15 16 17 19 20 21 22 11	GTGTGCTGGTTAATTACTGCGA	60.194	AGTCCTGGAGGAAATGAGATGA	60.074	GTGTGCTGGTTAATTACTGCGAGGCTGCAGGCTGCTCTGTGGACATGCTGGGGATGGTTTAGATTATTCAACCCAAGTTTTTCTCTCAGGTCAACAATCACAATTTAGAACTAGATAGATAGATAGATAGATAGATAGATAGATAGATAGATAGACAGACACCCATCACCACTGTAGGCTCCTGACGGTGACGGTCAGGTCGTGGCCAGGGGAAGGTTAAAGGTCATGCTGGTCACTACTTTCTCCCCTTTCAGTCTCAAACTTCATTTAAAAACATATTTCTACAGTTTTCTTCATCTCATTTCCTCCAGGACT
Tov458	TGTAAA	6 7 8 9 10 12 5	TTATGGATGGTTGAATGATGGA	60.016	GAAAGATGAAGCCACATGAGTG	59.740	TTATGGATGGTTGAATGATGGATAGATTAACTGATGGATGGATCACTTCAGAGTCTCTATGACCACCCACAGCCTTGAGTCGTGTTTTGTAAATGTAAATGTAAATGTAAATGTAAAAATATAGTTAAATTTCACCTTTTCTTCAATGTGAAATATGATTAAAATGCACAACACCTGGATCCCCCCAGGGTTCATGACACCAGGACCCCCCCAGGGTTCGCGACACACACTCTGAGCGATGATTAAATTTAATGAACACATTCGTGCTCCCAAGGGAATCAACCCTTTTGACGTCCATGACCTTGTGGCCCTCTAACAGCAGAATGGTCAGTATGTTGTTTGTTCTGTCAAGCATTTTTATTCGGGGGGGTTGACAATCATTGTGGCCCCAGGGACCAC…
Tov443	TTA	15 16 17 18 19 20 14	TTCATCATGGGCATAGAAAGTG	59.960	GGGACTTTGCTGTATTCTGCTT	59.789	TTCATCATGGGCATAGAAAGTGGTTGACAGACTTGTCATGAATTGTCTGGGGTTTTGTCAGGACATTAATCACTCATCATTTTTTTTATCCAATTTTAGTTGGGATTTTTTTTGGATCAACATTACTTTTTATTATTATTATTATTATTATTATTATTATTATATTTTATTTATGCATCCCTCCATCATAAAAGCAAAGTTTCCTACAGCACTAACTTTTCCTACCATAGACTCTTCAGTACATCAATCCTCCAAAATAAGAGGCAGCCAACTGGATGTAGAGAAAACCACAAAACAAGGAAGCAGAATACAGCAAAGTCCC
Tov187	TTTCTT	8.83333 9 10 11 13 5	CCTGACAAACAAATCAGTTGGA	60.008	TCACTGGACTGGGTGTTGTTAG	60.066	CCTGACAAACAAATCAGTTGGACAAGCTGTGGCTCATTTACTTTATAAATAATGTCCATGTCTTAATGACCCATATGCAGTCATAGCTCCATTCTTGATTCACTCATTGGAAGGGGTGGGATGCCATTCTCTGACTAATGTCAGAGAAGAAGATACATTTCTTTTTCTTTTTCTTTTTCTTTTTCTTAGCGAAGCTGAGCTGTTACTCTTTGGTTCATTTGCTTCTTTAAAAAGCACTTGATGTCTTAACTCGTGTTAGGAGGCAGAAAGTTTCACCAACAGTAATAATGTTATTTAATAAAATAGTAAAAAAAGAAGTCTGAGCAACGATCACAAATGAGCTAACAACACCCAGTCCAGTGA
Tov498	AGAT	14 15 17 21 22 23 11	GGTGTGAAAGTTGTGTGTTGCT	60.118	ATGGCTATTGTGTCCTCAGGTT	59.892	GGTGTGAAAGTTGTGTGTTGCTCTACTAACCTACTTAACCATAATCTCTCTCTTCTCCTCATTTCATAACTGTGCCTAAGTTACATGATACATTCGTCATCTTACCCCACGCCTGCAAATCAATTGATTTCATCGGCATTGTTATTAATGGTTTTGGTCACAAGCTATTCTCTGGCACAGGGCGTGTCTGCTCTCTTCCTCTTATTCACACTCACATTTCAAAAGGAAACAACTGGAATGAAGATGAACCTGGTGAAGATAGATAGATAGATAGATAGATAGATAGATAGATAGATAGATTGCAAATGAAAAAAAAAACACAGCACAGCACAACAGCATGGTCACATTTCATTCCTCTACCAAGATTAGTGTTTGGTAATCCAGTGATATAATGCAGAG…
Tov165	TGA	14 15 16 17 18 12	TCAACAGAAACACTTGGCATTT	59.654	GTCTTGCAGTGTGTTGGTGTTT	60.118	TCAACAGAAACACTTGGCATTTTAGTCTAATCAATCAGTGCAATCTCACTCTTGTACTTTGAGTCAATCAGCAAGTAACAAGAAAAAAAGAAAACTCTCCACAATCAAAAGGAACAGCCTTGTAATAAACCCTACCCTAATAATGTTCAGTTTTGTCAGGTTATTCTGTAATTTTGTAGGTGATGATGATGATGATGATGATGATGATGATGATGAGCTTTATTGGTCTTAATGATAGTGTTGTACTGGGTTAGTAATAACAATAATAATAATGATGCTATCATGAATCAATTTCTGGCCGTGTCAAAACTGACATGACCTTAAGTGTTTATGGCAATTTTTTTCATTAATAAACTGTGAAATCAACAATTCTGGTCACTTGATATTGAAATGGACCAA…
Tov116	GAT	12 13 14 15 16 17 18 9	GTGACAGTTTGTCTGTGTGGGT	59.972	TTTCTCAGGTGAGAGGAAGAGG	59.988	GTGACAGTTTGTCTGTGTGGGTTTGTGTATGTTTTCATCTGTTTGTATCCACATGTGTCTGCGTCTGGTTTTCTATTTTTATCTTCCCACTATATTTTACGTTTCTTGTCTCTGTGCCTCCCTGTAAAACAACACGAGAACTCCTGTGTGTGTAGACACATTCTGGATGATGATGATGATGATGATGATGATAATAATAATAATGTGTTTACGGCATGTCTTCTCCTTCACTGTGTGTGGGATGTGTGATGTTTGATCTAACCACTGCTCCCTCTGTGTTCTGCCTCTGCAGGCGGTTGTCAGAAGAGGCTCCGGGAGGACGCCGGGTCAGATGACAGAGACTTCATCAAAAGGATGAAAGGTGACTTTAACCATCAACTCGCTTGTTTCAAAGAAACA…
Group 2	11
Tov359	AGAGA	9 10 12 13 14 15 6	GCTTTGGTGTGCATATTTGTGT	59.933	AGAAAGACAGAGGGAGAGGCTT	60.020	GCTTTGGTGTGCATATTTGTGTGCATAAGAGAAACAGAGAAGAGAAGAGAAGAGAAGAGAAGAGAGGCCAGGACATTTGGTTTTTTGCAGTTGCACGTCTCCTGTTTCATAGGACTGCATCCTGCCAGATCAAGTTCACGTATACTTATCATATATCCCATAAAGCCTGAGTATAATTCAAGCAAAATATTCACTTTGCCATGAGTAATGTTTTATTTGTGAAAGCCTCTCCCTCTGTCTTTCT
Tov402	GATA	12 16 17 19 20 23 24 26 21	ATGAGGCAGGAATTCAAAGAAA	60.075	ATCATTTAAACTGTTGGGTGGC	60.116	ATGAGGCAGGAATTCAAAGAAAAACTCATCTGAAAATCAACACTAATAACTAAGCCTTGGATAGATAGATAGATAGATAGATAGATAGATAGATAGATAGATAGATAGATAGATAGATAGATAGATAGATAGATAGATAGATAAAATACTTTAGAAATTATTAGGAAATTTCAGAACAGTAAAAACAAAGTGTTGCCTTTTTATTTCCCAACTAAGGTCTAAGGACTAAGAAAAAAGTTCAAGTCTTCTCCACGTTGCCAGGAATAAAATTCAAATGGGCCCCTAGAATCCTAACATCAACCTAAAAACTAAACATTTCAATGAAAATACAGAGGACATGAACAGTGTCCACCATGGTGTGAGGTCTTAACGCCACCCAACAGTTTAAATGAT
Tov70	AGA	18 19 21 22 24 25 29 14	CTACAGGAGGAGACAGAGGCAT	59.901	ACCTCCTCTGACATCACCACTT	60.036	CTACAGGAGGAGACAGAGGCATGACATCACATCAGTGCTACAACAGAAGAAGAAGAAGAAGAAGAAGAAGAAGAAGAAGAAGAAGATGATGATTCTATATTTCTATATTAATAATCCATTAATGTCAGAGTCCAGACATTTGATCAAACATCTCTAAACAGTAATTAACAACAGGGGGACGAACTCATCAGAGGGGGACAACCTCACCCAGCTCCCTACCTGCCATACAGCCGGGGAAACGCCCCTGTCTCGCTCTCTGCCACTCCGCCTCACTCATCCAGCTGCCCAGCTGGCTCTTCACCCCCCCCGCAGGGATTGGGACTGTGTCCCTCTGACTCTTGGTCACGATCACAGTCTTGCTCTCCACCCGAGCCACATCTTTTGGGTCAGTCCGAGCCA…
Tov511	AGAT	8 13 14 16 17 18 19 21 15	ACCGATCAGTCAACAGCCTAAT	60.026	CATATGCAGGAAGAACGTGAAA	60.131	ACCGATCAGTCAACAGCCTAATTCTACCTCCCTCCCTCCATCTCTCCCTCCATCTCTCCCTCCATCTGCAGAGAATTGACATCAAACTCGTTTAACCTTGTATCAAGAAGTCAATTCTATTTCAGCTCAGGAAATGAAGCCGACAGATGAGGAGAGGAGGAGGAGGAGGAGCAGGAAAAGCTCTTCTTCCTCTCCTTACTGCAAAACTTGCATCCACAGTGTGGACAGATAGATAGATAGATAGATAGATAGATAGATAGATAGATAGATAGATAGATAGATAGATGGTTTAATTTTTCACGTTCTTCCTGCATATG
Tov119	AGAAG	12 13 14 15 16 17 18 8	TTGTCTTGAACTGGAACATTGG	60.008	GCTACCTCAGGCTCACTGAACT	60.081	TTGTCTTGAACTGGAACATTGGTTTCAGTTTGATCAGGGACTGTGGTGTCAGCTCAGTGTGGAGGGGGAGTACCAATAAGGCAGGAGAGAGGGAAGAAAAACACATCACAGGAAAAAACTAAATATGTTAGCAACAGAAGAGAAGAGAAGAGAAGAGAAGAGAAGAGAAGAGAAGTGTTAGATGAACAGCAGTAACAGGTTGGCTCACTCACTGACTGGTCCACATAGCTGACATTCCTGCTCACATGCACACATCTCTCTATCTGTGTGTCTCTCTCTCTCTCTCCCCGGGGAAACAAGCCAGAAAGCTGAGGTATTGAGTTGTGAGTCAGGTTTGAGTTCAGTGAGCCTGAGGTAGC
Tov342	AGAT	7 12 14 15 16 18 17	GTTAAGGTTTGCATAGGGAACG	59.899	CCATATTCTGGTGGCAATTACA	59.720	GTTAAGGTTTGCATAGGGAACGCAACAATCACATAAAGAATGCTGAGGTCACGAATGGGGCTATACTGTCCTGCTAACCAGGCTAAAACACAACTACACAGTCCTATCATGAACACAACAAATGTTACTTCACTGCAGAGTGCATGACAATGGTGGTCAGCAGATAGATAGATAGATAGATAGATAGATAGATAGATAGATAGATAGATAGATAGATAGATAGATAGATGCCCTGTAGCGTCAACCTTAATAACCATCACAAAATATATGGGGCTGTTTGCTAGTGTAAACTCAACTAGCATTAGCTTAACTTAAGTTACTGGGTAACACAGCTTCCAATAATTAGCTTAGCAGTGCTAGCTGTGTGTCAATTTTAGCTTACGAACTGATTAAAGAACA…
Tov13	TATC	7 9 11 13 14 15 8	TCTAACTAATGGGCTCACGGTT	60.021	AAGGTTTGGTCCTTGTTCTTCA	60.012	TCTAACTAATGGGCTCACGGTTTACTGTTCACTCACTCTATAATTCTTTTTATTTTGAAAAGTATCTATCTATCTATCTATCTATCTATCTATCAGATCAACAATAAATTACTGATAATGCTGACCCAACATTTCCTACTGCTGTAAATGTTCAACTGCTTAAAACTTTGTTGGGCTGTAGTATTTACTTAATATATGTTTGTATTTTAATTATGTAATATTTTTATTGTCCGACATTACAGTATTAATACATTTGTGACTTGACAAATACATAAATTAACAACATTTCCTCATTAGATTAATATAAAATGTAATCTGGTCACAATGACATTTCCTGGCAGTGATGGTGAAGAACAAGGACCAAACCTT
Tov442	ATCT	10 11 15 16 17 18 20 8	TTCAGATATTTCAGGTCCAGCA	59.708	GATGGTGCCAATAGCAGATACA	59.988	TTCAGATATTTCAGGTCCAGCAGACTGCAGGGGAGGCGCAGCAAGGCTGTGACATCACTCGGGTTTGGTGGGGTTTATAATCTATCTATCTATCTATCTATCTATCTATCTTCAAATTCTCCTTCAGATTTTGTCCAACCAAGAAATCTTGTTGATTTTACTGCCCACCCCTTGTGACATTGAGTTTCTAGTTATGAAGCTCTGTGTACTGATGACAGTGATAGTTAATAAAATATAATAGCATAATATTGTAATAAACTAATGAACCACATCACAACAAAACAAAGAATAATTGTTATTTTTCAAATGTGTATCCATCAACAGTTACAGTAATACTGGTCCAGTGTATCTGCTATTGGCACCATC
Tov242	TAA	19 21 23.3333 24 26 27 28 29 17	AGACAGCTCTTGGTGGGTAAAG	59.810	ATGAGGAATGGCTTCTTTCAGA	60.208	AGACAGCTCTTGGTGGGTAAAGTAATGAAGTTTGATGATGAACTTCCAATGTTTGCTCTAGACTGGTAAGGAAACAGATGTTAATGCTTATATGTAGCAATTACAAATTAATTACCATGCATTTCTTTGTGCATTAAGGTTTTACATACAAAACAATCTTAAACATCATAATGCAATGTTGTAGTTAAAATGACACATACATGTGCAGCATATAAATGTCTCTGACATTGAAATTAATCTGAAAATGTTAAAATGCTGGGTACATGTTAGTGGATTTTTTTGTAATAATAATAATAATAATAATAATAATAATAATAATAATAATAATATAATGAAGAAAAAAACATTCTGAAAGAAGCCATTCCTCAT
Tov324	ATAG	7 8 10 11 12 15	AGTGTAATGAGGTTGATGGGCT	59.892	AGAGTTCTGTCCAGTGGGTCAT	60.036	AGTGTAATGAGGTTGATGGGCTTTTCATATGTATGTGTATATATTTAAATTTTATTTCAATAGAATTGCAATTGATCAAATTAAGTAAGAGAAAATGCATACTATATATATATACATATAGATAGATAGATAGATAGATAGATAGATAGATAGATAGATAGATAGATAGATAGATAGGCAGGCATTTTTTTTTTTTTTTTTTATAATCATTAGTAACCAGTTGATTACACTAAGTGTACTTGAAAGGCTTTTTCCCACTTCACACTGACAACAAACACCATACGTACACATCTTTCTTACCAGGTGGTGCAGGTCCGCTGGTCATCTGCTCCGACTGCTATGACAATGCCAACATCTACTCTCGCACACGGGAGTACTGCCCCTATGCCTATCTGGGGG…
Tov453	TTA	16 17 18 19 21 23 24 26 29 15	ACTGTAGCAACAGCAGCACAAT	60.009	TTAAACTTGGTGTGACTCGGTG	60.067	ACTGTAGCAACAGCAGCACAATGAATCAAAAGCAGCCTGATAAGTCAGGCCCTTGCTTACTCCACAGTGCATCACTATAATTAGGAGCCACACAAAGTCATGGATGAATCCTCACAGAAAATAGCAAAAACAGAAAACAGATTTTCTAAAAAATATAAATGTGTTGTGTAAGTTTCACGTTACCATTTATTATTATTATTATTATTATTATTATTATTATTATTATTATTACACGGTTAGTAGTAGAAATCAAGGGTTAAAATTATTAAAGTAGCAATGGGAGGTCTATCATTGCGCACCAGTTTCTAAAAGATCTCAAAAAAGTGAAATTTGATGTCAGCTGATGTCAGTGTTTTGGCACAAGCAGTGACAGCATCTTGTCACCGAGTCACACCAAGT…
Group 3	11
Tov4	GATA	22 23 24 25 26 27 28 29 30 19	TTGCCAAACAACAATAGCAATC	60.006	AAGCTTCAATGGGTGGAATAAA	59.844	TTGCCAAACAACAATAGCAATCATATCACATCCATTCAGGGTTAGTAGTATACATCTCTTAAATTTCTTATAACGTGATGGTATTGTAGTCTTCATTAGCTGCTGTGATAGATAGATAGATAGATAGATAGATAGATAGATAGATAGATAGATAGATAGATAGATAGATAGATAGATAGATACATAAAGTCAGTCTCAGCCTCAGCTTTATTCCACCCATTGAAGCTT
Tov445	CACA	10 13.5 16.5 17 17.5 11	AGCAAAGGTGTAGTTCAGAGGG	59.810	TTAAAGTCATTTGAAGGCAGCA	59.890	AGCAAAGGTGTAGTTCAGAGGGACTGTGACGTTTCTTGAGACATCTTGAGACATGCAGACACAGAAAAACAGATTAACACAAAGCCTCATGTTTTTTGTGTTGGAAATATTTTTGATACACTTTTGCTCTCTGTTCTCAAAAATACTGCACACACACACACACACACACACACGCAGACACAGACAAACACATCTATTCACCTGTTGCTGGAGCCACATGCGTCTTCCGTTTTTTCACTTCCTTAACAAGGTGTTTCACTGTGAAGGTGACGCTGTCACACTCAAAACAGTAACACAATGATACTATTAACTCAACAAAAGACTCTACACCCACTGAGGTGCTGCCTTCAAATGACTTTAA
Tov113	CTTT	11 13 14 16 19 17	AGTTTCTCACCTGCAGCTTCTC	60.196	TCACACAGAGGAAGAGGAGTCA	60.026	AGTTTCTCACCTGCAGCTTCTCAGACTCCTCTCCTTCCTCCCTTCCTTTCTCCCTTCCTTTCTTCCTTTCTTTCTTCCTTTCTTTCTTCCTTTCTTTCTTTCTTTCTTTCTTTCTTTCTTTCTTTTGGCTGGAAACGAACTTTTTTCTCGTCAATAAACTCTGCCGTTTTTATCTGGAGCGCGCGCATGCGTGTGACCGCCTCCCCTCCCCTTCCTTTACACACACACACACACACACACACATACGGGGTGGAGTGAAAGTGATGAATGTTAAATAAAGATGGTGTGTGTGTGTGTGTGTGTGTGTGGTGGTGGTGGTGGGGGGGGGGGAGAAGAAGAAGAAGAAGAAGGAAGAAGAAGAAGAGGAAGAAGAGGGAGGAGGATGGCTGGGGAGCTGTG…
Tov173	GCA	26 28 29 30 33 34 38 39 24	GTCTTTATCTTCCAGGTGTGGC	60.004	TTAGCGTTTCTTTGTCCTGGAT	60.129	GTCTTTATCTTCCAGGTGTGGCCTATGGGTGTGGCCAGCACAGTGTCAAGATTACCAGTCACAGTAAAGGTGGTGCCAGTGTCATCCAATCAGGAGGAGGGAGGCGGGGAGCCGCAGCAGCAGCAGCAGCAGCAGCAGCAGCAGCAGCAGCAGCAGCAGCAGCAGCAGCAGCAGCAGCAGCAGCACTGTGAACAGGAGGAGGAAGGGTCTCAGCAGCAGAGCAGTCAAACACAAGCAGAGGAAGCAGCAGCTCAAACAGGTAATATCTGTTGTGTGAAATTACACCGATGACATTACAACAAGTTAATAAACCAGTTGCCATTACACTGCTGTGTGCTCGTGGTTTCCTGCCACATGTTCAGCACTCTGCTAACGAAATCATCATCATCATCAACATAT…
Tov571	TAT	21 22 23 24 25 26 17	TGACAGGGAAGACTCTCACAGA	60.026	CTCTCACATATGACGGGAAACA	59.993	TGACAGGGAAGACTCTCACAGAGCAGGACCAGCATGAACTGATCTCTTACAGTGAGATATGAGAAAAATAAAAACAGCAAGCACATCCTTTTGCTGCTTGTTATATCTGCTGTTTGTTACCGCTGCCAGGGGGTCTGCTTTTTGTCCCATTGAGTTACCATTTCATCAGACTGAAGGCCTGTCCCAGAGCAAGGCTGATATTATTATTATTATTATTATTATTATTATTATTATTATTATTATTATTATGTTTTAGTATCTTTGTTCAGTTTCTCAGCTGGAAATAACTGGTGTGTCCCAGCTGATCGGTTTTCAGATGATCAGCCATCTGTGTTAGTGGTGTTTCCCGTCATATGTGAGAG
Tov399	GCAC	13 14 15 15.5 16 17	TCTGTCTCTCGTCTGCTCTCAG	60.073	ACAAGGTCCATGGTGCTTTACT	59.928	TCTGTCTCTCGTCTGCTCTCAGATGGAAAACACACATGCACGCACGCACACACACGCACGCACACGCACGCACGCACGCACGCACGCACGCACGCACGCACGCACACACACACACACACACACACACACACACACAGTGTGATGTAAGCAGCCAGAGGGATGGAGCCCCTCTGCAGTGGGGAAGATAAGATGGTTAGGCAGACAGGGCTGAACAGCACCATGCAGTGTGCTACATACAGTCTGGGGAGCCTTGGAGCTGGGAATCCCCTGCATCGAGATGCAGTCTCTGAGTTTTTCTGCCACTCAGCAGGCCCCGCTGGCTTAAAAACAACCTCAGGATGATGCTATGAGGATAGAGAGCTGAGGCATGTTTTTATATGCAAACCTTCACCATCTATA…
Tov387	ATAG	12 15 16 17 18 21 13	TGCATGAAACAGACTTGGAGTT	59.780	ATTGTTCTGTGCACATTGCTTT	59.682	TGCATGAAACAGACTTGGAGTTAGAGGAAGATCAGCATGAGCAATTTTACTCTACTACTTAGCTTTGAGTTTTCATTTGAACCACATAGATAGATAGATAGATAGATAGATAGATAGATAGATAGATAGATAGATAGGATTATATGAAAAGCTATACAATTATGATATATAATTGGATAAGTTTTATGTTTCAGTCTAAACTGTAATCGTTATGCTTTAGTTTCTCATTATCATACTTGCAACAGTAAGGATTGATTCAATGACATATTTGTGATATTATATATTTTTTTTTTTCTCTTTTTAAGCATACTGGCAAAAAGTATGACAATGTTACTGTGCATACTTACAAGCAGAAAGCAATGTGCACAGAACAAT
Tov108	TAT	13 14 15 15.6667 16 18 9	GTTTGCCATTTAACCTCCACAT	60.116	ACATCCAAGAAGCACTGGAGTT	60.175	GTTTGCCATTTAACCTCCACATTCTGGATATCTATAAATGATATGTGTGCCATACTTTTATTAAACCCCATACAGTATTATTATTATTATTATTATTATTATGAATGCCTTATTCTTTATCTATATACGCATGAAGAAACAATGCCATTGTTTTACTTCTTAATCTTTTGTTAAACATAAGACAGTAGAGATAATTAGCCAACTAGTGTAAAATAACATGAAACTGTGGCTTGGTTTTTCTCCTGTATTACAATGTTTTTTTTTAATCACCAGCTGCAACTGAACCATAAATTGCAATTATGGGTGAATTTATGGCCTTACTCATGCTGTGCCCTCACCCATATAGAAAATGTACTGGTTGTAGCAGCATGATACAAATTATGACCATATGTGCTGAAA…
Tov514	AGAT	16 17 18 20 21 22 15	CTGTGACCTTTCAGTCACAAGC	59.953	GTCCTGTCGTCACAGTTGTAGG	59.688	CTGTGACCTTTCAGTCACAAGCTCATTTCCTCTGAGCCTATCTGTTACTGCAGGTCAATACATGACCGGTGAGGCTAAATGTGGAGATGGTGCACTGAGATAGTCAAACAGTCTTCTATCTCTGTTTAGTTTATGGGAAGTGAACTGCATGTAGATAGATATAGATATAGATATTGAGACAGACAGACAGACAGACAGATAGACAGATAGACAGATAGATAGATAGATAGATAGATAGATAGATAGATAGATAGATGAAAATGCCCATTATCACTGTTTATTAAATTATCACAATACCGCAAATTATATAAGGTCCCTGAATCTCCCGCATAGGGCAGCGACTGTCAATGTTTAGGCCTACAACTGTGACGACAGGAC
Tov544	ATC	17 18 19 20 21 16	ACTATGGCATTCTGTCCTGGTT	59.892	ATTCAGCTCTCCAAAGCATCTC	59.990	ACTATGGCATTCTGTCCTGGTTTTTATGTTCATTTTATGTCTATTTTCATGTGAAGCACTTGTTTGAACTCACCACTAATAGTGCAACTAACTATAAGTGCATAAATAAAAAATTTATCGCAAGCATGAAAAGCAGTGAAGCTAAATCAGAAAATGTTGTTTCTGGCTATCATCATCATCATCATCATCATCATCATCATCATCATCATCATCATCTTTGACCCAAATCATGACAGTTTCTACATCTTTAAATAAGCTGCATTTCAGGTTAAACTTGTCACTTTCTGGGCCAGCTGTGACCATGTTTGGCCCGCTGAATGCTCCTCATAGCCTAAATACTGACACATAAAGTGGGACACAGACACTACACAGAGATGCTTTGGAGAGCTGAAT
Tov200	ATCT	15 19 21 23 24 18	CACACTCTCGAATCATCTGCTC	60.020	GTCTTTAAGGCCATGTCACACA	60.037	CACACTCTCGAATCATCTGCTCCCTGCCTCCTCCACCTGAGGCCTCTGTCCCCTGCTGAACCCCCAATCTATCTATCTATCTATCTATCTATCTATCTATCTATCTATCTATCTATCTATCTATCTATCTATCTATCTCCAAGTATGACTTCAGTAAAGTGGCATAAAATGGAGTGAAAACTTTTTTCATTTCTGACACTGTTTACGGGTTGCAAATTATTAAGATGTTGCAAATAATTTAAGTAAACACAATAACTATTTGTTTCAGACATGAGCATGCATATTCAAAGTGTGAATTAGCACAACTAATGTCCCAATAATACTGGAGAAAATCAGAAATCCCGCTACAATTGTCTGGAAGTGTAATGTAAAAACTGTATCCAAATGTGTGACATGGCC…
Group 4	11
Tov397	GATA	22 25 26 27 29 30 31 23	CCTGATTGGTTGTTGATTGTGT	59.757	GGAGAGAGTCATACGAAGGTGG	60.132	CCTGATTGGTTGTTGATTGTGTGTAGAAACACTCTCTCTGACTGCACTGATAGATAGATAGATGGATAGATAGATAGATAGACAGATAGATAGATAGATAGATAGATAGATAGATAGATAGATAGATAGATAGATAGATAAAATATTTTAAATGCACCTAAAGCATATATACATATATATAAGTATGAACGACAAAATATTCCACCTTCGTATGACTCTCTCC
Tov560	AGAT	17 19 20 21 22 23 11	AGCATGCTGCAACATAATTGTC	60.167	GCTTTCTCAATTCACGACACAG	59.920	AGCATGCTGCAACATAATTGTCTGGTGTAATCCTGGTTTAGTATTATTTCAGTGACACTTCTTGAAAAAGTAAAAAAATTTATACTTTTTTTTTTAAAGAAATCAAATAGTAAAAAACATTTAAAAAATATATCTTATCTCAATCATAGCTGTAAACATCAGATAGATAGATAGATAGATAGATAGATAGATAGATAGATAGATGGCCTAAAAATTTGTGGTTGACAGCTCTGGAAAAAGCTAGTAAGAAGATCATTTAGAAGATAACTCCAGGTCTCATACACCCCTCTCCACCCATACACCCCTCTGTGTCGTGAATTGAGAAAGC
Tov102	GACA	6.5 7 7.5 10.5 11.5 12 12.5 15 13	AGTGTGTGTGTCTGTGCAAGTG	59.902	CCACAGATGAACGCTCAAGATA	60.270	AGTGTGTGTGTCTGTGCAAGTGGACAGGGCCAGACTGGCAAAGTGAGATAAAGTTCAAGTAGATTGGACAGAAGTGTTGTCTGTGTGCATGCCTCCCATCACACATGAATTATGACTCCTCCTCAGTCACTTACTGACTCACTTTCTCCCCGACAGACAGACAGACAGACAGACAGACAGACAGACAGACAGACAGACAGACACACACACACACGCACACACACACACACACACACACAGAAGAAAAACATAATTCATCCAGTGGAAACTTTGAAAAAAGGAAGGACTGAGGCGTCATAACAAGTTACAAACAGCCACACTGTGTTATGTTACTTCTGGTGAGAGGCAGAAAAAAAAAAAAACAATTTCGAAATCCAGATGGACTTGAACTATCTTGAG…
Tov403	AGAT	18 22 24 25 26 15	TCTCCAGCAGTGTTTCCTGTTA	59.914	CTTTGTCTGTCTCTTGGCCTTT	59.922	TCTCCAGCAGTGTTTCCTGTTATTCGGCTGAGGTTAAGAAAAGAAACACGAAGAGGAAAAAGACTGTAATTTAAGGAGATAGATAGATAGATAGATAGATAGATAGATAGATAGATAGATAGATAGATAGACAGATCCATTATGCTTAGCAGCTTCTAAAAATCTGATAAATAGTCGGGGAGAATAAAATAATAAATAGATGATAAATATTGTGCATAAAATGTATTTGCTGAACAGTGCAAACAGGATGTTGATCACAGGAAGTACAACCCGTCTCACTGTACAAACTGACCGTTGTTTTAATTAATGGATTAAATGTACAGCTGCCTTTTCACTGGCTGCAGACGCCTCTGGCTCTTCATCACTCTCTCATTTCACTTCTCTTCCTCTCTCTTTCGT…
Tov349	AGAT	14 17 18 20 23 22	TATAGGTGCAGGTGGTGAGTTG	60.052	TGAGTCTCCTCTTCCTTTGGAG	59.988	TATAGGTGCAGGTGGTGAGTTGAGGAGTCAGCCTCCCTGGGGCAAATGAATACAGTTAGACTTTGTCCAACTTTTGAACAGATAGATAGATAGATAGATAGATAGATAGATAGATAGATAGATAGATAGATAGATAGATAGATAGATAGATAGATAGATAGATAGATCAGCCACTTACACTCACTCTAGTACAGACACAAATATACACGACCAGCATTTGCTATTTCTGCTTACTCCAAAGGAAGAGGAGACTCA
Tov57	CTAT	12 13 14 15 16 17 24 29 19	CATGCCACTGAGGACATTACAT	59.882	GCACTTCAGGTAAGCAAGAGGT	59.950	CATGCCACTGAGGACATTACATAATACATAACTACCAGAACCCTATATTGTATTATACTGTAATGTGTGTTACAGTAAGCAGTGGAGTACACCAGTATGTCTCAGAACAAGGAGAGAACTCTGACCTCTAGTGGTGACATGGAGAAGGGACATGCTGCTGTTGCTAGACAGTAAGCACCTATCGATCTATCTATCGATCTATCTATCTATCTATCTATCTATCTATCTATCTATCTATCTATCTATCTATCTATAATGATCTAGGGATCTAATGCCCTCTCTTTTAAAACATCCCAATGATTTGATCCCTTTACTGCAGTGGTATAAATATTATTTGTACTTCTGAACCTGTTTTAACCTCTTGCTTACCTGAAGTGC
Tov72	TTTC	14 15 16 17 19 20 21 13	TAAAGGTGCAGAATTGTTGGTG	60.032	CAGAGAAGTAATGGACGGAAGG	60.123	TAAAGGTGCAGAATTGTTGGTGATTCACCCGCTGTGCTGAGGGGTGTTATCACAGCAGATGTGAATGAGCGCCAACATTAACCCATCTGGCTGATTAAACTCTGACATCTGATTGGCTGATTCCTTCTCCTGACTGGCTGGTTGCTCACATGACAGAAACCATCTTTGCTGTTGTTCTTCAGTTAGCTGTGAAAAGCGGGTCAGTGGACCAGCTCTCTCCCTCGCAGCCTCTCACCACATTAACTTGTGATTCCCTCGTTTCGAGTCCTCGCCTTCTCGCCCTCTCGCCCTCTGCTGTCGTGTTTTATCCTCCTCCCTATCATTCCCACTTCCATGCTCTGTTTTTCCCATCCCTTCTTATCTATTTATGTCCTTTCATTTTCCTTTTCTTTCTTTCTT…
Tov253	CAG	10 12 12.3333 13 14 11	TAAGGAACATTGGGCTTCAGAT	59.966	TAGCTACTGTGTTTGAGGCTGG	59.580	TAAGGAACATTGGGCTTCAGATCAGCTACGAGGATATGTTTTACTGATCATTTAAATCAGCTGAGTGATGGCACTGGACTCCCAGCTGGTTCCTGCCCACTGGAGTTTGGGAAAAGTGTCAGAAAAAAAAAAATCTCAGCAGCAGCAGCAGCAGCAGCAGCAGCAGCAGGGCGGGGAGGGACAGTGACCTTACAGCCTCCAGCCTGGCACCAGTACAGTCTCCAGCCAGCCCAGCCTCAAACACAGTAGCTA
Tov45	TGT	11 16 17 19 21 14	GGTGACATAAAGAGCTGCAGTG	59.943	CACAGAATATGTGTTGGCTGCT	60.197	GGTGACATAAAGAGCTGCAGTGAGGACCTGAGCCTGACCTCTGACCTTTGACCACCTGACATCAGCAGCTGGAGGTCATCTTCTGTCCACACAGTTCACATTACAATTTAAATGTCAGTGTTTAGGAGATGTGGTTGTGAGAATAGGCGGTCAGGCATCACCTGAGTTATTTATTTCCCTGTTGTTGTTGTTGTTGTTGTTGTTGTTGTTGTTGTTGTTGTATGAGATGTTACATCATTCCTTTGACCGCTCTGGCTTCAGAGCTCCTGCATGTCAGGTTTATTTCCTGGATTTAAATGAATGAGGAACAAATGAGAAGTGAATTCACCATCAGATGAAGCAGCCAACACATATTCTGTG
Tov269	AGAT	11 15 16 17 18 21 22 23 24 26 19	CAACGTGATTGGCTTAAACTGA	60.166	TGTCTGGTCAGGTCTCTTCTCA	60.026	CAACGTGATTGGCTTAAACTGACCCACTGAGATAGATAGATAGATAGATAGATAGATAGATAGATAGATAGATAGATAGATAGATAGATAGATAGATAGATAGATGATGTTGGATGAGATGAGGTTTGAAAACATGACATAAAATGAGAAAGTGTGACAAGATGAAGAGATGAGAGAAGAAGATGAGAGAAGGTGAGAGAGGATGACGTTTGTGCCATGAGACGAGCCGGTCAGATGAGAGGAGGTGGAGAAGACGAGGTGATGAATGAGAGAAAGAGAAAAAAACAAATCAAGACCAGGTGAACAGTGAGATGAGAAGAAATGAGATGAAGTCAAATGAAGTGGGATGAGATTAAGTGAGAAGAGCAAAGAAAAATCGATGAGAAGAGACCTGACCAG…
Tov8	ATCT	9 10 11 12 13 15 16 17 8	AGCCACTGTCATTGCTTGTAGA	59.943	TCAAAGGTGACGACCTCCTATT	59.998	AGCCACTGTCATTGCTTGTAGACCAATAAATATGACTTGAACTGAAAGATTACTGTTGATCCTCTAATATTCATATGAAATATGTAGTTAGTTATTCATTTACAGGACATATAAAAGTACTATTTTACAACTGAAATAATTAGGTGATTAAACAATTTGTCAATTGTTGCAGAAAAATAATTGGTAATTTTGAAAATGAATTGTTTAAAACATTTTTCAAGCAAAAATGCCAAACATTTGATGATTTCAGCTTCTCATCTATCTATCTATCTATCTATCTATCTATCTGTTTTATACAATAAAAACCTTTGATCAATTAATATCTTTGGGTTTTAGACTGGTAATCCAACAAAACAAAAAAAATAGGAGGTCGTCACCTTTGA
Group 5	11
Tov259	TTTC	17 18 19 20 22 16	CGTGTTACAGAGGGCATTCATA	60.018	GTGCAGGAATAAGGGTGAGAAG	60.130	CGTGTTACAGAGGGCATTCATAATGCATGCAAACGTCTCTCTCCTTTTTCTTTCTTTCTTTCTTTCTTTCTTTCTTTCTTTCTTTCTTTCTTTCTTTCTTTCTTTCTTTCACACACACAAACTCATTTCACTGAAAAGAGTCTCAAGATTCTTCTCACCCTTATTCCTGCAC
Tov142	AAT	23 24 25 26 32 22	GCATTAAGCATACGTGTAGCGA	60.306	CAGAGAGGGAGGAGCATTTATC	59.330	GCATTAAGCATACGTGTAGCGATAATTTACACGATATATATGTATATAGTAACAGCATACACAGACACTACTGGAAAGATTGAGAGATACAAGGTGATGAATAATGATAATAATGATAATAATGATAATAATAATAATAATAATAATAATAATAATAATAATAATGATGATGATGATGATGATAATGGTAATGATAAATGCTCCTCCCTCTCTG
Tov280	AGAT	17 19 20 21 25 22	CTTCCAGGGTCAAATCAATCTC	59.940	ATAGCTGCTTGTGTGTCTCCAA	59.943	CTTCCAGGGTCAAATCAATCTCAGTTCAGGAGGTGAGCGGAAATTCCAATTCAGCTGCGAGCATTTCACATTTCATACCTGGAAACTGAAGCTAACGGGCACTTCAGGATCACTTAAAGGGTCGCGCTCCCCTTCCTGCAGAAATGTCAGCAGATAGATAGATAGATAGATAGATAGATAGATAGATAGATAGATAGATAGATAGATAGACAGATAGACAGATATATAGATAGATAGATTAACAGTTTTGTGTTTAATTTGGAGACACACAAGCAGCTAT
Tov127	TAGA	19 21 22 23 24 25 26 20	GAGAGAGGTGGGAAGTATGGTG	59.994	CCACTGTCTTCCAATCTAAGGC	60.130	GAGAGAGGTGGGAAGTATGGTGGGGTAAAGATAGAACTAATGTCTTTTCCTACTGTAACCTAGCTAGCTAGCCAAGGGTAACCTAGCTAGGTTAATGTAGATAGATAGATAGATAGATAGATAGATAGATAGATAGATAGATAGATAGATAGATAGATAGATAGATAGATAGATAGACTACAGATCTGTTAGAACTGGATTATAGTAAAATCAGTGGCATTCACACTGTAATTAATCCTGTAATAATGTCAGCAAGAGAGAGGCATGGAGGAAGGAAAGAGGAGTGCCTTAGATTGGAAGACAGTGG
Tov561	TGA	14 15 16 17 21 9	TCATGAAACAAAGGGACACAAC	59.875	AACATCCAGTAACTGAGGAGGC	59.643	TCATGAAACAAAGGGACACAACACAGTACTGAACTGTTGCTGCTACTATGGAAACGTGGTGTGCACTTGTTTAGTTGTTAGTGTGTGTGTGTGTGTGTGTGTGCGTGTGTGTGTGTGTGTGTGTGTGTGTTTATTATGTATAGCCTATAAACTGTCTGTAGGTGTGAATCTGAGGTCTCTCTGTGACCCCACCCTCGCCCAGTGTCAGCTGGTCCTGTGCTGCTCTCTGGGTGGATGTTCTGCTGTGATGATGATGATGATGATGATGATGAGGAATGTATGGCTGAAGAAGGCAACACTCATGTAAACAGTGCCAGCTGGTTAATTTAGTCATCAGCTGTTATATAGTTAGTACTCCACTTCTTGTTTAGCCTCCTCAGTTACTGGATGTT
Tov420	AAT	22 26 27 28 29 30 14	TCAGGTTTGCTGGGACTAATTT	60.001	TACAGCAACAAGAAATGATGGG	59.996	TCAGGTTTGCTGGGACTAATTTTCCGGGACTAATTTTATCTGCACTGTGCTTCTTAAGAAACCTGCCCTCTTGATTGGCACTCATCGACAGCTGCCATTTTTCAACCCTTGTCAAGAGTCAACACTTCTGGACAGACGAACTGTAGGGCTGCAAGTATTGACAGATAAGCTCTGAGGAATATTTTTAATTAACTGAAGCCAAAGACAAAGTGACGAGATAACGGTTACTTTTGCTACAGTTTGCGCCTCTGCTGTAATCCAAGTGTTACATTTTCAGGGTCTTTACAGGTTGTAGCATTGCAGTAAAATAAATAAAATAATAATAATAATAATAATAATAATTATTATAATATAAAATATAACATGTAATACTTGTTAAATAAGCTCAATGGATATGGA…
Tov254	TGA	15 16 17 18 20 22 12	TCTATGACGGTGAACAACAAGG	60.030	GTGAGCACTGTGAGGCTGTTAC	59.983	TCTATGACGGTGAACAACAAGGCATCTCTAGGCCTGTCTTTTAACCTGGGCTTCAGGGAATACTGAAGCTCCCTCCCCCACTTTTTACAGCCTGAACAATAAATACATTATGGAAGAAAATTATCTTCAGGTGTAGGCTGATGATGATGATGATGATGATGATGATGATGATGACAGTAACAGCCTCACAGTGCTCAC
Tov432	TAG	16 18 20 21 22 15	TCCTGGTTCACTTTGACAACTG	60.185	TATAACCACTGTGGACTGCTGC	60.197	TCCTGGTTCACTTTGACAACTGGGACGACACATACGACTACTGGTGAGACAGACAGGTGACAAATAGACAGACAGGTAACAGACCGACAGGTGAGCAGACAGAAAGGTGACTGACACACAGATAACAGGAAGTACAGTAGTAGTAGTATTTTCAGTAGTAGCTGTTATATATATATATATATACCGTGACAGTAGCAGCAGTATTTTCTGTATCAGTGCTAGTAGTAGTAGTAGTAGTAGTAGTAGTAGTAGTAGTAGTAGTAGCAGCAGCAGCAGTAGCAGCAGTCCACAGTGGTTATA
Tov103	AGAA	13 15 16 17 18 19 20 14	ACACTGATGGAAGGGACACTTT	59.901	ATATGGTGATGGCAGATGTTTG	59.713	ACACTGATGGAAGGGACACTTTAGTTTACTTTTAGATGCTTACAGTCAAGGCTATTCTGAACAGAAAGAAAGAAAGAAAGAAAGAAAGAAAGAAAGAAAGAAAGAAAGAAAGAAAGAAGTTCTTTTGTAATATCAGATTTCCATTACATGATTATCATGGCCAAAATAATTCAAGATCTATAAAAAATTTGAGAAACAATCTTGATAATGATGATAATAATAACAATCTCAGTCAAATTGATCTTTACCTTTATGTGTTTTGTCTTTTTTGCCAAATGAATTAGACTCAGATAAGAGTGTAGGGAGGTGGAGAGGGTGTAACCAACTGTACAAAAGTGAACAAAAACAGTGAAAAGTCAACGAGATGAGCTGATAAACAAAAGATCCACATGGCCAAAC…
Tov172	AGAT	12 13 14 15 18 19 21 22 23 11	GACAGGTGGTTTGAGGTGAAAT	60.268	CTGGTGTGGGTGGTCTTTCTAT	60.281	GACAGGTGGTTTGAGGTGAAATACAGCGGAATCTGGAGGGACCAGCAGCTGTCAATAACTACATCATTAAGTGAGAAAAGAAAAAAATGTATTCCAAAGAAATCCAGTTTCAGAATCAAAGGAAGGATACAAAAATATTTCTATGGCATGAGTAGAGTAGAAGTAGAAAAGCTTAATTCTAACCACTGGGGTTCAACAGACAGATAGATAGGTAGATAGATAGATAGATAGATAGATAGATAGATCATTAAACCTTTAAGTAGTTAGTTGGTAAATTGTTTTTATAGGCTGGATGGATTAGACAAAAATATGATGGATGAAAATATGATGGATCACAGATGTAACTGTAAAGAAAAAGCATCCACATCAAATCTGTATCGTGCATAATAAAAATGCTGC…
Tov300	GTGC	11 12 13 15 17 16	GTTGAGCAATTGTAACAAAGCG	59.822	TGTTGATTTCAATGATGCCTTT	59.456	GTTGAGCAATTGTAACAAAGCGATCTCCCTGGGGGGGTCAGTACATTTTTTTTCTGATTCTGGTTAAGATTGCATGTCTCTGATATACTGTTCATCTGTAAAAATGTTTTAAGGCCAGTTAAGTTGATAAAGGGAGGGAATACCTCAGATTTATCTTATATCTTATATAGGTTTCCAGACGACAGCACTGAAACGAGAAAGAACACACTCATGATAATACATTTATGAACAGTCTCTAGTGTGTGCGTGTGCGTGCGTGCGTGCGTGCGTGCGTGCGTGCGTGCGTGCGTGCGTGCGCGTGTGCGTGCGTGCATAGAAATGAAGAGCTTATCTTTATTGCTGTAAGAAATGGTAATTATAGTATTAAATTACAAATTAATATTAAAAAAATATTAAAAA…
Group 6	11
Tov256	TCTA	8 9 10 11 14 12	AGACGAGACATGATCTCTGCAA	60.020	GGGCATGTGTTGTGGTTATATG	60.003	AGACGAGACATGATCTCTGCAAGCTCCACACCTCTATCTATCTATCTATCTATCTATCTATCTATCTATCTATCTATCTACTTCTGTCTCACACTCTCTACAACACTGTGGTGCTGCATCAGTCAGTGTTTGAAGGCACCAACATATAACCACAACACATGCCC
Tov356	TAGA	9 10 13 14 15 22 16	AGTCCTCAGAAGGGAGGGATAG	60.089	ATGGCTGATAATAGTGCTGGGT	59.883	AGTCCTCAGAAGGGAGGGATAGACAGATGATATTGATCCAAATTGCACACACACACACACACACACACACACACACAAACACACACAGTATATGAGAGACAGTTGACATTGTGTGGTGTTAAAGCATAGTTTTATGAGTTTGTATTTGATAATTTTGTTGTTTTAAGTGCTGTAGATAGATAGATAGATAGATAGATAGATAGATAGATAGATAGATAGATAGATAGGTAGATAGAGAGTCCTATTCAGAAGCTGTTGTTCACTGAGACAAATCTATATTACCCAGCACTATTATCAGCCAT
Tov74	TTA	23 27.3333 28 29 31 15	AGGACCTGATTGGGTAATTGAA	59.704	CTGCTGTAGATGGTTTGAGTGC	59.943	AGGACCTGATTGGGTAATTGAACAATATTAAAATGCAAGCATACTGAAAGCTAAGTGATTTTTAGCAGTGGTGGAAAGTAATTATGTACATTTATTTTAAGTATAACACTTACATACAATTTTGAGGATCTTGTTCTTTGCTTGAGTAGTTCAATTTTGTTACTTTATACTTCCACTGCACTACTTATTATTATTATTATTATTATTATTATTATTATTATTATTATTANGAGATTTATTCGACAGCTTTAGTTACACAAGCAACAGGCCTGCATTGTACTGGGTTTCCTTTCCTTGACCCTCCTAATTATGATTGTTGTATAATTTGCACTCAAACCATCTACAGCAG
Tov110	ATG	12 15 16 17 18 19 20 10	ATGAAGAAACATGTTGTCACGG	59.898	AGATCTGATGGGAAGTGACGTT	60.001	ATGAAGAAACATGTTGTCACGGTAACAAGGAGTGCATGTGTGTCTGCATGAGTGTGTAAGTTTGTGTGTTTTAAATAGATCCTCCACTGCTTGAAGGTGATTTACTGTTTCTAATAAGTTACATCTGGACACACACACACACACACACACACACACACACACTGTAAAGTGACAGCATACCCATGCAGCCATATACACTGTAAAAAGTCTCCATAAATTGATACAGACCCCTAAATTTATTACAGCATAAAAATGCACTTGCACAAGATAGTGTTGAATGATGATGATGATGATGATGATGATGATGCAGTCAGTCAACAGTCTGCACATGATGTGGACAAAATTAGTCGTCCAAAGTTAGTAACACTGAACATCCTAGATTTAGATGATTCAGAGAAA…
Tov87	GTGC	8 9 11 13 15 10	TTTATGTTAGGGTTGGGACCAG	60.102	ACAACAGCATGGTTTAGTGGTG	59.958	TTTATGTTAGGGTTGGGACCAGATATTCATTTGTGATGATTAGGGGAAGAGGCTAAGGAATGCATCTTTAATGACAGGACCTCACATATATAATAAGACAAGGGTGTGTGTGCGTGCGTGCGTGCGTGCGTGCGTGCGTGCGTGCGTGCCTGCAGTGATGTGGATCAGTGCTTGGTGCTGGAAAAACATGTTCATTAATTTACTCCGAGACTGCAAACGTATTTCCGCGGACAGAGAGAGAGAGAGAGAGAGGGAGAGAGACAGACAGACACACAAACACAACAAAACACCTCCCACTCAGTCACACGAGCCTCTCCCCTGGTCCAGCGAATGAATCCTCGTCGGCTGTTTGATCTCTCTTCATTGCTTTCCCGCCTGACCTCCATGCCTCCAGCGTCT…
Tov416	TTG	13 14 19 20 21 23 12	TATCATCTTCCACACTGCTGCT	59.904	AGAAGCTCTGAGTTCCTGTTGG	60.053	TATCATCTTCCACACTGCTGCTGCCGTGGTGATCCAGAACCTGTCCGCCGGTCAGTAAAACTCTCAGACTGAGCTTCTCTTTAATTGTTGTTGTTGTTGTTGTTGTTGTTGTTGTTGTTGATGACATCACACTTCTGCCTCCTTTTCCCAACAGGAACTCAGAGCTTCT
Tov559	TTTC	11 12 14 15 16 17 13	CACTGCTCACCAGGAATTGTAA	60.168	CCATAATTCAGAGGCAAAGGAC	59.966	CACTGCTCACCAGGAATTGTAATTACTTTACATTTCTTTGTAGAGGGAGGAAATTACCAAAATGGTTGAAGTAAGCGTCTCTGTCAACTTTTTTTTTTTTTTTTTTTTTTTTATGNNNNTGATACAATTAACATTGTAGATATCAAAAGTCTTCCCTTTTCTTTCTTTCTTTCTTTCTTTCTTTCTTTCTTTCTTTCTTTCTTTCTTTCAGCCCTCTCTGTCTCTCTTTGAGTTGAGTTGAATAAAACAGCCAGCAGACACCACTTCTCTTGAAGATCAATACAAAACACAAACAGTCCTTTGCCTCTGAATTATGG
Tov340	AGAT	14 17 18 19 20 21 24 22	ACACTTCATCTGATGCTCTCCA	59.874	AAATGAGAAAGGTGGGAGAGGT	60.349	ACACTTCATCTGATGCTCTCCAACAGCGGTCTGCTTACAGATAGATAGATAGATAGATAGATAGATAGATAGATAGATAGATAGATAGATAGATAGATAGATAGATAGATAGATAGATAGATAGATGGTTTAATGCATTAGTATAAGTATAGTATTCTAAATGTTGAGACAGAGGGAGAGAGGGAGAGAGGTGGAAGAAAACAGTGTCCCCAGCTGGTTTTGGCTATCTAATAAACATGTAAACACTGCGTTCTCTACCTCATTAGGTGATTGCAGAGGCCGCTTGCTCTCCATAAATCAGGGCCCAGGTTATCAAGGCCTCTGATCTTAACTGTAGTGGGCGCCCAGCTGTCTACAGCCGCACTGACAAGGAACAGCAGGCTTGGAGGAATCCAATTC…
Tov240	CTAT	12 17 18 19 22 24 14	TTAGTGCATTGCGAACAAAGTT	59.822	TACTGTTTCTGCCTTCAGTTGG	59.420	TTAGTGCATTGCGAACAAAGTTGCCATGCTCCAAAGTCTTATTAGAAACACAAATACACTGATACACAAACAGTGTCTTGTTGTAATGTCAAATATTTTGACATTACTATCTATCTATCTATCTATCTATCTATCTATCTATCTATCTATCTATCTATCTATGTAGTTGCTTTTGAAATAGTTATTAATTAAAAACACAAAAACAAAAGTGGTTAGTCTGACCTCAAATCTCAGTCAAAAGATTAAAGGGTACTAATTCAAGTAGGACGAAACATAAAATGCATAATGCTTGACGTTTCATTCTTTTGACTAGTTTTTTTTTTTTTTTATATCATTTGAGCATTTGGAAAAGACAGATAAGGGTGCATAAGGTTGTATTTTTCTGTGAGGGTGTTGATA…
Tov135	GAAA	16 18 22 23 25 21	CCCGTTCAGAGAAGTAGGCTAA	59.907	TTGAAGAGACGGTGAAGTGAGA	60.028	CCCGTTCAGAGAAGTAGGCTAAAGAACTGAGGGTAAGAAATAAAGAGTCGAAAGAAGAAAGAGAGAAAGAAAGAAAGAAAGAAAGAAAGAAAGAAAGAAAGAAAGAAAGAAAGAAAGAAAGAAAGAAAGAAAGGACGGAAAGAGAAGACACTGGGAACCACGGCTCTAGTAACTCATCAATAATGAAATGAGTTAATTAACAACATCTTCACAGAGTTGTGAAAATGTTACTAATCAACCACTTCTCAAAAACTAAAGAACATTCTGGCAGTGCGCCTGTTGCACTGCATCACTGAGCCATGTGCCAGCACTGATTTGTTAATGAGCTTTTTGTCTCACTTCACCGTCTCTTCAA
Tov388	GAGA	13 13.5 14 15 15.5 16 17	AGAGGTTTGGTCAAATAAGGCA	60.001	CCATGTCAGGCTGCAAATAATA	59.985	AGAGGTTTGGTCAAATAAGGCATCGTGACGGCGCAAATCCACAGGTGAGTCCCTTGAAAGCCCCCTTCCGTCGGTTCATTCCAGCAGGGGTCAGCCGGCAGCGCATGGTTCTCAGCAGAGGAGGGACGCGTCCTTGGTCATGGCATCAGACTCTGCCACGGCTGCGGGAGAGAACGTGTGTGTGTGTGTGTGTGTGCGATCCTATACACTGTCTGCACCTATCCCCTCACTCACACACACACACACACACACACACACACGCACTGAGAGATAGATAGATAGATAGAGAGAGAGAGAGAGAGAGAGAGAGAGAGAGAGAGAGAGAGAGAGAGAACTGAACATCTGTACTCTACAAGCTCCAAGGGAAAATACACTCACTCACACACACACTCACTCACT…
Group 7	11
Tov64	GAC	15 16 17 18 19 20 21 12	TGGATTTCACATCTGGTGCTAC	60.000	TGAAGGTCAGGGTAACAGTGTG	60.066	TGGATTTCACATCTGGTGCTACGATCACAATGATGACGACGACGACGACGACGACGACGACGACGACGACATGATTAAGACTCAGCTCCTCAGGCCTGTTTCACACTGTTACCCTGACCTTCA
Tov40	TAT	14 15 16 17 18 20 21 23 13	CACTGCTGTGGTTAGTGTCCAT	60.096	ATCAGTGGAGGTGACATCAGAG	59.179	CACTGCTGTGGTTAGTGTCCATGGTGATATTAGTAATAATCTGCCGGAATATATTATTATTATTATTATTATTATTATTATTATTATTATGATATTGTTCCAGCTGAGCCCTACGTCAGACTGCACTCCACGACCCCCCCTGCTGGGAAACATCCCGCCATGTTGGTCTGCAGCGTCTACGACTTCTACCCCAAACAGATCAGAGTCAGCTGGCGCCGAGACGGACAGGAAGTCACCTCTGATGTCACCTCCACTGAT
Tov427	AGAT	14 15 16 17 20 21 19	AAACACATCCTCTCGTCCAAGT	60.038	ACTGGATTGCTCCAACAAAGTT	60.040	AAACACATCCTCTCGTCCAAGTCCCAGTAACACAGAAAACCCCATATTTCCAAAAATGTCACAGTATTTCTTTATAGTGCTGCACAAATTAAAAATTTGACATGGAGAGAGAATTACCTAATTCTGCAGAGCCCCACCTGCTCTATAGAGAAGTTTAGCACCTTTCAGCTCATTGTTTTGTTTTTGTGGTATGCAGCTCTTTAAAAAGATAGATAGATAGATAGATAGATAGATAGATAGATAGATAGATAGATAGATAGATAGATAGATAGATAGATAGATCTTTATTGTCATTGTAGGTCATACAACAAAACTTTGTTGGAGCAATCCAGT
Tov250	TAT	19 21 23 24 25 18	CCCACACTTTCAAACTCTCCTC	60.146	CTCTGAGTGAAACCACCCTACC	60.031	CCCACACTTTCAAACTCTCCTCAGACTCATTAACTTCTTTAAATCCCTTCTTAAAATGTATTTCTTTGTCTCAGCCCAGGTAATGTTTGGTTTTATTGATATTGTTTTGTTCCTAATTATTGTTCTTAGATATTTTATTGGCTCTCTTCACTTATTGTCAGATCCTTCTATATGATATCTTTTTTATTTGTGCTGTTTTACTCTTTTTACTACTACTACTATTATTATTATTATTATTATTATTATTATTATTATTATTATTATTATTATTATAAAATGCACTTTAACCTTGTCTTCAAATTTTGTTGCTGTTGTTCTTGCGGCAAAACAAAACAGAAAGCAGTGACTCAGTTTGGTAGGGTGGTTTCACTCAGAG
Tov467	TGAT	6 11 12 14 15 9	TATTTCAGGATGCAGTTGTGCT	59.775	GGATCTGAAAGCAGCGTTTACT	59.919	TATTTCAGGATGCAGTTGTGCTGAAGGGCTGTTTTCAGTAGCAATAGACCCAGAGTGTGCCTGCTACATATGAACCCCAACACTCCAAGCCATGCTTTCCCACTGATTGATTGATTGATTGATTGATTGATTGATTGATGGACTGGGTGATTATTTGGGTTGACTGATTAATGAATTGATTCTTATGCTTTTTGATAATGGACGAGGTTCACGGTCCCCCACCACCCCCCTCCGTCACCTGTGACTCTTCCTCATCAGTTGTAGAACAAATGGTGCAGCGAGCTGATTGGCCGATGACATAAAGGTTCAGATTCACGAATGTCTGCAGGAAAAAAAAGTGCATTTTATCACTAAAATGAATGAATCAGAAAACCACGCTGGTCCATTAATGCAAGATAT…
Tov14	TATC	10 11 12 13 14 8	GTGTAATTGTGCATCATTCGCT	60.032	CCGGGATACTCAATGAACAAGT	60.242	GTGTAATTGTGCATCATTCGCTATATTAGCCTCATATACATGCACACTAACACTTTCTTTTAGTCTAGCTTTGCGCTACAGTTTATGCCAGTTACATCTCTGTATGACTTATGTGTGTATTTGTTGGTATTTCGTGTTTGATTTTTTTGTGTTTTTACAAGCTAGATTGCTAAATTTCCTTTGGGATCAATAAAGTATCTATCTATCTATCTATCTATCTATCTATCATTTGAGCTGAAGTAAGGGTTGTATTAACTTGTTCATTGAGTATCCCGG
Tov554	TAGA	17 22 25 28 29 30 27	GGGATCAGGATTATTTGCTCAG	59.930	AACACTTCTGGAGGATTCTGGA	60.110	GGGATCAGGATTATTTGCTCAGTCGGACATATCCCAATGTTTAAATTGCAAAAAAAATCTTCTTCAGGGATGATTTAAGTCATATTTGAGGACTTATTTTCAATGGGGTTCCTTTGAAGCTTTCCTTGCTAGTGATCTTTGAAATTAATCAGAGTAGTGCTAATGAAGCTATCAGTGAGTAGATAGATAGATAGATAGATAGATAGATAGATAGATAGATAGATAGATAGATAGATAGATAGATAGATAGATAGATAGGTAGATAGATAGATAGACAGATAGATAGAGTGGGCTACATATTTAACAATAATGCCTGTCAGAGTCTTCCCTGTAACATCCAGAATCCTCCAGAAGTGTT
Tov124	AGAT	19 24 25 26 27 29 22	TCGTAAGATCAAAGCCAAGGTT	60.129	CTTTCATGTTGCCTGAGAGAAA	59.494	TCGTAAGATCAAAGCCAAGGTTAGAGGAATAGAGCAGCTTTCCCCTGCCAGATAGATAGATAGATAGATAGATAGATAGATAGATAGATAGATAGATAGATAGATAGATAGATAGATAGATAGACAGATAGACAGATCTGTTAAATGTTGTGACTTGTCTGTTGTTCTAAAAAGACCATGTTTATTCCAATCAGTGACTCTATTCAGAGGAAGTTTCTCTGAATATTGTTCTGTCACTGTCCTGCCACCATCAGAAGATCTGAGCTGATAAAACTGTCGATACGGTCGTCTGTGCTGTCCTCAGTTATTACCGTGCACTTAAAGCAAATTAAACTTTGCATTGGGGAGTAATATGCTTTTTCTTTTCTTTGCCCTGGATTTTTTTCTCTCAGGCAACAT…
Tov226	CTG	18 20 24 25 26 27 29 32 33 17	TACCAAAGTCACCAAAGTCGTG	60.067	AGAAACTGGACAGTTCAGAGGG	59.778	TACCAAAGTCACCAAAGTCGTGGACATGTGGCTCCACATGTTGCTCTGCATCTCTCTGCAGGTCCTGGTCTTCTTTGGATCCTTGTGACTGCTGCTGCTGCTGCTGCTGCTGCTGCTGCTGCTGCTGCTGCTGCTGCTGGAAGGCCTCCAGGGTGGCTTGGCTGACCAGTGCTTCAGCCACCTTCTCCCTCAGATTTTCCTCCAGATTAGAGACCTTCTGTTGGAGACCATCTGCATGGCTCTGTGTTTGCTCCACAAGGAGGCGACAGTGGCTTAACTCATTGTCTCTTTCACTGACCAAGTCTTCAAGCTCCCGGATACGGACCCCTAACTCCTCCACCCTGGATGTTGCGCTCTGCTCTAGAGCTTGCACTTGGGCCTGCATGACTACAAGACCTG…
Tov486	TCTA	14 15 16 17 18 22 12	TAAGCTGGAGTTCCCAGAGAAG	60.012	CAGAATATGTTCTCGCTTGCAG	60.039	TAAGCTGGAGTTCCCAGAGAAGTCCCACACAGGCACGAGGAGAACATGCAAACTCTATCTATCTATCTATCTATCTATCTATCTATCTATCTATCTATCTAAGTGGAGCAGGAGTGAAATAAAGTGAAAAGAAAGGAGGTAAAATATGACCAACTTTGTAATTTGCTCTGTAGGGTTTGGAAGGAAATGAGAAGAAACACTTACTGATGAAGCAACTTGTTGTCTGTCAGTGCAGATGGAATGTGGGATACGGACTGCTGAGGCCCAGAGGTCAAATGTGTTTGAGTCAGGCATCATTTCTAAAAGGCTGACCAGCAGAGAGGCTGAGCTGCAAGCGAGAACATATTCTG
Tov518	AGAT	20 22 23 24 25 26 28 18	GCAAAGAAGGAAGAAGGTGAGA	59.998	GCCGTCCTGTATTAATTAGCCA	60.343	GCAAAGAAGGAAGAAGGTGAGATGGGGTACATGGCACAGTGGCTGGCAAACGTGTGTAGCTACGGTATATTAGCAGCTAGGAGATAGTTAGAGGTCATCTCTATTTCATAACAATGATTAGTTTCTTCCATCTGCCGCTCGCTGCATTTCCGCTTTCCTTGATTGCAGTGTTCTCTATATCCAGGAAATTAGTTCATTTATGCTCCACAACCTTGTTGTCAGTGAGGCAAAACAGGTGCAGCAGACTGAACAACACAAAGGAAAAAGATACTCGTCGAGAAAGAAACAGAAACAGATAGATAGATAGATAGATAGATAGATAGATAGATAGATAGATAGATAGATAGATAGATAGATAGATAGATGTGCAAAATACAACACAGACAATAAAAATCATGC…
Group 8	11
Tov447	GCA	13 16 17 18 22 15	CTCCACTTGTGACTTTGCTTTG	59.951	GAGGAGTCATTACCATTGGAGC	59.968	CTCCACTTGTGACTTTGCTTTGATGACCCTCTGCAGCAGCAGCAGCAGCAGCAGCAGCAGCAGCAGCAGCAGCAGCAACAATGCCTCTTCATGCAGAGCAACAGTTTCTCTCAGATAAATGCAGCCTGCACAAATTAGTCACTGCTGCACTGTAGCATTGGGCCTGGCACCATGGGCGAGATGTGGGATTTAAATAATTTCTGAGACTGTGGAGGAGTCTGGAGAATGGCAGACAAGCTGACTAATAACACAGGATTCAGTAACAAGGGCTGCTCCAATGGTAATGACTCCTC
Tov346	TCTCT	12 13 15 16 17 18 8	ATTAACGCCACCAGAGTCACTT	60.061	ATGTGACTGACAGGACCGTATG	59.914	ATTAACGCCACCAGAGTCACTTATAACTCAGCTGCAGCTCTCCTCTCCTGCAGCCTCACAGAGAGACTGAAGGGAATGAGCACAAGAATGCCCTCAAATCATATCAGAATTAGAGGGGGACATCAATATGTCACATTTGTTTTAGAGCGAGTGATGTAAGTGGGTCTGAGTTATGTCTGCCACTGGACAGTTATGTACCACATTAAAGCCCGCCTGTGTGCCCCTAAAGGTTTATGATACAAGGCCAGTAAAGACTTGAACTAGAGTCTCTCTTCTCTTCTCTTCTCTTCTCTTCTCTTCTCTTCTCTGCATGGTTGCATGGGCACATACGGTCCTGTCAGTCACAT
Tov192	AGAT	11 12 13 14 18 7	GGAAACCTTGAAGAGTGTGGAC	60.016	CAAAGTTACCATGAGCAACGAG	59.807	GGAAACCTTGAAGAGTGTGGACAGATGATAAGCACCGACACGCCATGACACTACAACTGTAGATAAGAGGCCGCTGGGCATGTTCCCCATTGTATACCTGCTTGACAAACAAACTCATACATCTGAACTAGATCCTGCTTGGCCAAGTGAAATATAGATATGTGAGTCTTTCGTGGCTTTTGCATGTTGTGTATGTTTGTATATGTTACTTTTTTATTTAGATGCAAATATACATGAATTTGAGCCAAGTTCTTTGTCTTTTATCTGATTTTTAAGTATTATTATTATTTTGAAGATAGATAGATAGATAGATAGATAGATGGCATTAACTTTAAATAAGCTATTTCCACAACAACAAATTAAAAACACAGCTTCCACATTTTTAGTGCTATTTTCTTC…
Tov343	GCA	12 13 14 17 19 11	CCCAGCTGTGATGAATGACTTA	60.132	CAAGAATGAGGAGAGGGAGAAA	59.821	CCCAGCTGTGATGAATGACTTATTTGGCTTTGAGGAACTTTCCCCTTGACTGAAGCTCACCTGTGTGTGTGTGTGTGTGTGTGTGTGTGTGTGTGTGTGTGAGTGTGTATATGCTTGGGCAGCAGCAGCAGCAGCAGCAGCAGCAGCAGCAACTCACCGAGCTGTTTGAGTTATGGTGGTGGGAGGGAGAGCCCTCCACGGCCCTTTTACTTCACCCCTGTACCTTCTACTCTTTGTCTCCAGGGACCACATCTGTTTTCTCTGTTATCTTTTTTCTCCCTCTCCTCATTCTTG
Tov294	TCTA	17 20 21 23 24 25 28 26	AAAGCCCACAAGCAATAAACAT	59.904	TAAACCCGCCTCAGAAATAAGA	60.089	AAAGCCCACAAGCAATAAACATATATACACAAACTATTCTTGCTTGCTCGATGATAACTTGCTTGCTGACTGCTGGCATCTGGAAAGAGGTTCAGTAGCATTCGAAGCAGAACAGCCAATATATTTTAAATACATTCTTATATTTTGTATATACATATACATATTTATTTATTTGATTTCCTCTGTTTTATTTGTTTTTAATGTATCGAACTTGTTGCACTATTTTGAGCCATAGCAACAGAATCTCGTTCTGATGTGCGCTGTATGATGCATAGTCTGAATGACAACAAAAGTCTATCTATCTATCTATCTATCTATCTATCTATCTATCTATCTATCTATCTATCTATCTATCTATCTATCTATCTATCTATCTATCTATCTATCTTTTATCTATTT…
Tov41	TGTG	16.5 18.5 19.5 20 25.5 13	GAACCACTTATCTTGGCAGGTC	60.004	CATCAGGGTAGACAGTTGCTGA	60.312	GAACCACTTATCTTGGCAGGTCTGGGACCGGCACACACAGGCAAACACGCTCAGAAGCTCAGACAAACACATACTCAAACACACAAACATGGTGATAGGCATGGCTGGCAGGTGGAGCCTTATCTCCACTTCACAGCAGCTTGCCATTCTCAGTCGCCAGCTTACAGAAGGGATGGAAGCAGCCAAACCTAAAAAATACAGAAATCACTTTCTGTGCTTTTAGGTCAAATCAAAGCTGCTCAACACATCAGGCTTTTCCAAATGTTTAGAATGAATGGCTAAAATGTGTTTATCACTATTCTACCTTTGTGTGTGTGTGTGTGTGTGTGTGTGTGTGTGCGTGTGCGTGCGTATGTGTGCGGATGTTTCTGTCAGCAACTGTCTACCCTGATG
Tov520	CTTT	15 16 17 18 19 20	GGTCTGCTGTGCTGAGTGTTAC	59.983	ATCTCAGTGAAGGAGGGAGATG	59.699	GGTCTGCTGTGCTGAGTGTTACAGAGACAGACTATTGGGCCAAGCTTTCTCCAGACTGACATTACAAACAAGAGATGACGACGGTTAGAGTTCAGAGGGGACTGATGTGTCATAGGGGCACAAACACAATGTTGGGATATATATAGAGATGCACCGCTCTCATCTGTTCTTAGTTTGTGGAAGATAGTGAACAGAAACAACATGTCATCTATTAGCAAGCAGCTGTCTTCCATCAGCTGTGCAGGTAAGTTATGACTTATATGTCCTTTCTTTCTTTCTTTCTTTCTTTCTTTCTTTCTTTCTTTCTTTCTTTCTTTCTTTCTTTCTTTCTTTCTTTCTTTCTTTTTCTTTCCAACACAACCTAGCCTTTCTCTTTTCTTGTCTCTTCAGGCAGGAGGC…
Tov536	AGTG	9 11 13 14 15 12	AGACGAGAGATGGAGTGTGTCA	59.907	ACGGACTGAACCAGGATTTCTA	59.998	AGACGAGAGATGGAGTGTGTCAAAGTGAGTGAGTGAGTGAGTGAGTGAGTGAGTGAGTGAGTGAGTGAGTGTGTCCACTTGAAAGTGGAGCGAGCCTGAACATCATGATGTTGTTTTCTGTCTCTTTGTGGTTGAATCTAACTGAAGCTCATTCATTAATGAAGATAAAGTGGCAGCAGCCTCAGATCAGATTTTACTGTGAAATATCTGCAGGTCCAAAAATAAAAGTGACAGATGGAAAATAATCCTGGTCCATAACCACAGACAGAAGGTGAGTCCTCAGGGGACGCACTGTGCTGTCAGCACATTGGGTGTGTTGGTTTCTCCTTCCTGCCCCCCCCCCAGGTCCAATATGTTGTTTTGTTTCTGTGAGTGGGTCAGGTGCAGATCTGTACAGGT…
Tov377	TCTA	12 14 15 16 17 20 22 10	ATCCATATGAGGATGGACTTGG	60.039	CCTGTTATGAAATGGGAAGAGC	59.966	ATCCATATGAGGATGGACTTGGTGACCTACTTCTTAAGAAGCAAAAGATGATTGAGCTGGAGAAGAAGGTATGATTATCAGCCTCAGTGTCATCATTATTATTACACAATTAATTACATATTGAATTTCCCCCAGGGCATGAATAAAGTCTATCTATCTATCTATCTATCTATCTATCTATCTATCTAACATAGCAGTGTGCCACAGCTGCTGATGCACACAGGTTTTCTTTTTAGCATGATATATGTAGCAGCCACAGCTCGAGTCAAGACCGCTTTCTCATTGGAAAGTGGTCTCAGACTTTTGGACACCCCACTGTATATTGCAGGAAGCAGCCTGTGGGAAATCCTGCGAAGCACAGACTCAACAGATAAAGAGCAGCTCTTCCCATTTCATAAC…
Tov55	CCT	16 17 18 19 20 13	TGTCTGGAAGGGAAAGAAAGAG	59.858	ACTGGAAGGAACTAAAGGGAGG	59.996	TGTCTGGAAGGGAAAGAAAGAGAGATCATATAAAATCATTGTCAGAAACTGGCCTCCTCCTGCTCCTCCTCCTCCTCCTCCTCCTCTCCTCTTGTTTTTCGGTACGCCTCCGTCTGTCAGCCTTTCTCTTTCTCTTTCTCTGTTTCTGTGTCTCTCACTTTCTGTCTCATTGTGTCTCTGTCTCTGTGCTTGGTGATGCAGGGCAGGCCAGGTCAGTGTGATTCAGGGCTGTAAGCCGGAGGAGGATTGGACCTATTTATAGTCTTGTCTGTTCTGGGCCACACTGACCCGAAGTCTCTGTCTGTTTTTCTTTCTGTCGGTTTCTGTCAGTCTATCATTCATTTAGCTCATATCAGCTGGTCTTCCTTTTATCTTGTCTTACCTGCGGACACGGATCCC…
Tov66	AGAT	20 21 22 25 26 27 28 29 31 23	AACATGAACACAAGGAGTGGTG	59.930	TTTGATAATGCCAAACAAGCTG	60.130	AACATGAACACAAGGAGTGGTGGTGAATGGGGGTGTGTGTGTGTGTGTGGTGCGTGTGTGTGTGTGTGTGTGGGAGAGAGTATGGGAAACAAATTGCCTCACCATATGAAATACAGTTTATAGTGGGGAGTGTGCAGAAGTGAGTATTTATCTGTTTGTTCCCACAACACTGCAGATGTGGTGCTGCAGTCCATCTAAAAGAAATATGTCACTGCAAATGAATCTTCACTCATTAACCTCTCCACAGAGGCTTTTTTTTACACAGCTTTAACAGATAGGTAGATAGATAGATAGATAGATAGATAGATAGATAGATAGATAGATAGATAGATAGATAGATAGATAGATAGATAGATAGATAGATTTTTATTCATCCCCTTAGCAAAATTCAAAAGGCTA…
Group 9	11
Tov33	GATA	13 15 18 19 20 21 22 25 14	GAAATCAGAGAACCAAGGGTTG	59.976	TCTGCTGATAAAGGCACTGAGA	60.154	GAAATCAGAGAACCAAGGGTTGTTACAAGTAGAGGGAGTTGCAGAAGGTTCATATTGGCCATGGGGGTGGGAATTGTTTACCTCTTGATTGTGATAGATAGATAGATAGATAGATAGATAGATAGATAGATAGATAGATAGATAGATATGATGGAACCACATCGAGTCTGAAAACAGTCAAGTCAAAGTCAAGGTCTTCCTGTGTGGAGCTTTCAGCTGCATCTCAGTGCCTTTATCAGCAGA
Tov61	TTTC	8 9 10 11 13 14 15 16 17 12	ATGACTGAGGAGGCTCAACTTC	59.885	GCATGGTCAGCATGGTTATTTA	59.859	ATGACTGAGGAGGCTCAACTTCTTCCACTTCCACAACCACAGCCTCATTTCATGTCAAGGTAGCTGCACTACAGCGACCACACTTCCGGTTACAGCTTTCAAAATAAAAGGTGATGTAGAGAAGTGGAGTTGTGTTTTTTTTTTTTTTACTTGTGATTACCTAATTTCAGCTTGCGTTTTCTTTCTTTCTTTCTTTCTTTCTTTCTTTCTTTCTTTCTTTCTTTCGGCGGGTTGCCATTTATGGCTGAATACTTGACTTTCCCAAATTTAAAGGCAAAGGTCAAAGGTCAAAGGTCAACTGAAAGGCTGGGCCAAGATGTGGACATATCTAGATGATAGATCTGCTGATTAAATAACCATGCTGACCATGC
Tov184	CTAT	12 13 15 18 19 11	CTGTCCTTCTTACATGGTGCTG	59.797	ACAGGTGAGAGAGGCAATTCAT	60.139	CTGTCCTTCTTACATGGTGCTGAAATTAAAAACTGTCGTCTTCGCTCTGCCTCTGCTCAGCTAGAAAAGGCATGGGTGCTGAAGCTCATTGCTCAAAAATCTGAGCCACTAAACTGCTGGGTATAATCCTTTTCCAGTACGCAATGAAGCAACAGATGATTGGCAATACAAGAAGTTAGAACACAAATTGTACCAAGCGTTTTTCAAGTTAACATAAAGAGCAAGCAGCCTATCTATCTATCTATCTATCTATCTATCTATCTATCTATCTATTTACGGCTATCAGGTGAGCTTAAAAATAGATGTCTGTCATGTTGGTAATAAACTGGTGTTGGTGGTAAAAGCATAAATAGAGGTGGCTGTCACTCTTCAGAAAAAAAGAATGAATTGCCTCTCTCA…
Tov166	TGA	14 16 17 19 21 22 23 24 11	GTGAAAGCACATAGTGGGACAA	60.037	GAGGGAGAGATGGTGGTACATC	59.824	GTGAAAGCACATAGTGGGACAAAAATTATGCTCAAGTTGATTTAAAATTTATAGGGAGCAAGCACAAAAAAAGTAGCTTTAACACTTCCAGTGTTTCATAGAGCCTTCTTCAGGGTGTGCTGGGTATATTTTTGCCTGAGATTTCCCATTTTAATATCTGATGATGATGATGATGATGATGATGACGATGACGACGACAATGACGACAATTGTTTATCGGGAATGAAGCAGAACACAGACACAGTGACTATGCGGGTGTGGTAACCATGGTAACGGCCTGGTTGTACACCTGCCCTGGTAGAGAGGAGGAGCCGGTTGGTTCAGAGGTCAGCGCTTACCCCACACTTGCTGAGAGCGATGTACCACCATCTCTCCCTC
Tov522	AAAG	15 16 17 18 19 8	TACTTTCTGGGCTAGCCTGTTC	59.913	AATATGGCCAAGTGCAATATCC	60.069	TACTTTCTGGGCTAGCCTGTTCATTTTTGTTATATAAGACATGTCAAAAAATAAAGAAAGAAAGAAAGAAAGAAAGAAAAGAAATTATTTGGGATAACTTGATTTCTCTTTCTTCACATTACCCAAGGGCTGAAAGATGTGCAAAAAACTCATTGTGATTATTTTGGCAGATATTGTGATTGTGATATGAGTCACGATTTCAGTTGGAGAGGTCATTTTTGCATTTCATATACACTGAATTTTTTTCAAATGATGATGATGATGTGACTTTCATTGGGCCTTGTACCAAACAAGCATGTTCCCTTATGTGTGGAGAATATGATTTGTAGGCCTGGGCGCCACAGTGCTTCATTTCTGGTCTATTTTTTATGTTTTACCTTCATCAAAACAAACTGCAGC…
Tov362	GCT	31 34 36 37 43 29	AAACTGCCTTCACTGAGGAGAC	59.923	GTAATGAAGCTGTGCAGACGAC	59.949	AAACTGCCTTCACTGAGGAGACGTCAGCTTCTACAAACACACATCTGCTTAACAACAACAGGCAGCCTACGCTGTCAGACAATTAGGCCTGGATTAAAAAACTAATGACTGATGTTTGCCAAACAGCCTGGAGGCAAAACCTCCTGATCCACATCCGAAGGTTGCAGTTCACAGCCACAAATCTCACATCTATAAACAGTGAGCTCCCTCTGCTGGCGAGTTCATGCTGAAGCAGCGGTGTTTATTAGTGGAGCCTGTTAAATGAGCTGCTGCTGCTGCTGCTGCTGCTGCTGCTGCTGCTGCTGCTGCTGCTGCTGCTGCTGCTGCTGCTGCTGCTGCTGCTGCTGCTGCTCGACCCACGTCGTCTGCACAGCTTCATTAC
Tov229	GATA	15 17 20 21 22 24 19	CAACAACATGGAGGTGCAATAC	60.292	TCCTTCTGAGAGTGAACTGCTG	59.786	CAACAACATGGAGGTGCAATACTGCCACCTATTGTACAGGAGTATTTATGTATTAAAAACAAGGATAGATAGATAGATAGATAGATAGATAGATAGATAGATAGATAGATAGATAGATAGATAGATAGATAGATAGATATTAACAATTGTAGAAAATGTGAAATAGCACATTGCATCAAATTGTAAAACTGAGTAATTTTCTCACAGGTTGGTCAATATTTATGTAAAGGTGCATTGTTCAGACATAACATTTGAGTGTAACAGTATAAAGACTGCACAGGCCTGGACCACAGCGAGGTGCTTCTGTCTTTGTTTGAGTAAGAGCTCTTTCAAGAACTGAAGAAAAGCACCTGCCACAGCGGTTCGGTAAGCTAAGGACAAAAATCTGTTACAGTCAGA…
Tov471	TATC	8 9 10 11 12 15 14	TGCCTGTGTTTGTGTGTGATTA	60.073	GAGGGAAGGATCCATAAATTCC	59.989	TGCCTGTGTTTGTGTGTGATTATACTTTTAAGTTTCTAGGGTGTTTGTATGTAGTCTTTATGTGGTTTCTAGGCAGTTTTTATATATATGAGCTGCTGGACACAATCTTTTTCCTATGGGGATAAATAAAGTATCTATCTATCTATCTATCTATCTATCTATCTATCTATCTATCTATCTATCTATCCCAAGTGTTAGAAATGACTAGCAAATAATTAGGATCTCGAATTGGATCTGTTTAGCCAGGTTCCCTGTGAGCTTGAAAACACAGTAATAACAAAATAATACACAATACAGAAATATACAAATACACAAAAGCAAAGCACTGTGATACTGTGTGTTTTAATAATGTACCACAGACTGGATGTGAAGTTAATGTGATTTCCTTGAAGGAATTTA…
Tov204	ATCT	10 13 14 16 21 11	TTTCATCACAACACTCCACTCC	60.012	TAACTCCAAATGAGGTGAACCC	60.221	TTTCATCACAACACTCCACTCCAAATACTAACCATATTGATATTATATATCATATTCATACAATATTTGTATCCATCTTTTTGCACTTTCCATTTACATATGCATATACATAGTATATTATTATTTATATCTGCCATTCTGTATTTTTATTTCTTTCTGTCTACCTCTGTATTTTATTCTATTGTATATTTTGTATTATAATACACCGGACAGCTGTAACAAACTAATTTCCCTTCGGGGATGAATAAAGTCATCTATCTATCTATCTATCTATCTATCTATCTATCTATCTATCTTTAGGGGGTAAAACCCCATAGAGTCACTGAATAAAATTACAGGTCCCCCTTAGTTCGTATCTTAATACGATCATTAATGTACAACTTCAGGGGTTCACCTCAT…
Tov512	TAT	20 21 24 26 29 17	AGTGCTAAAGGAGCCATAATGC	59.784	TATCTGTTCCATTGCAGGTACG	60.018	AGTGCTAAAGGAGCCATAATGCATGTTTAGTGCAACAAGACCATTCAGTACAATACAGTTTGGTGATGGAAAATCATCTGTACAAACACTGCCTGCTGCAGTCCTCACTGCTGAACAGGACACAATAGAACAGAGGTGACTTTGATATAAAAAGGTATTATTATTATTACTACTATTATTATTATTATTATTATTATTATTATTATCGTCATCTAGATGTTTGTCATTGAAGAGTTTCCTCCTGGAACGGATGGTATGGCATCCAGTTACAGATGAAGGAAGAGGGAATCATGGGAAGGAACGACGAGTCATGACAGGAGAATTTTACTCCTTGGTGAACATGTGCTGGACCAGGTCGCACACACGGTTGCTGTAGCCGAACTCGTTGTCGTACCTGCA…
Tov145	GATA	17 18 19 20 21 22	GTATTGGTTGGCAAGAAAGAGG	60.001	AAATTGTTTGACATAGCAGCCA	59.652	GTATTGGTTGGCAAGAAAGAGGCTTTGCTTTGTTGTTCATCTGTTTATTATTATTGTAGTCCTTGTGATGCAGGGAGACACGTGCAAGAGCAGGAGATAAATACAGATGTCTTTGCTCATGAAGCTTTTCTATTCTCAGTTGTATGAGTGTGAATTGAAGAGTATGAAGTGCACTGCAGACTGCCTTTTCAATATTAACAAGAGAGTGACTATAATAACTTGGTTGTCACTGACGTCCCTTTTTCTCCCGCTGCAGTTCTGGTGCATTACTTCAGTGCTCTTGCTTGTTTTAATTTGATAGATAGATAGATAGATAGATAGATAGATAGATAGATAGATAGATAGATAGATAGATAGATAGATAGATAGATAGATAGATAGATAAAATACTTTATTTAT…
Group 10	11
Tov223	GAG	13 14 15 17 18 20 23 24 12	GCAGAGATCCCGAATTAAACAC	59.972	TGCAGCTAAATTCCAGATCAGA	59.982	GCAGAGATCCCGAATTAAACACAGACAGCCTGTGACAAGCCTTAGAGGAGGAGGAGGAGGAGGAGGAGGAGGAGGAGGAGTTTACCCAAACTCCAAAGGTCGTCCTGTGTGAGGGTCCTCCCTGGGTACTCTGTAAGGGTAGTCCTCCTGTGACACACAGTTGGGGAAAAAAAATGTGAAAGAGTTTTTCTCTGATCTGGAATTTAGCTGCA
Tov32	ATT	20 21 22 23 27 28 16	CGCATGATAGCTTCTCCTTCTT	60.007	GGAAATACTCACCACCCAGAGA	60.361	CGCATGATAGCTTCTCCTTCTTCTTCTTCGCCTCTTTTTTTCCTTCTTCTTCTTCTTCTTCTTGTCAAATGGCGGTTGGAATGACGGGCGTTACCGCCGCCTTCAGCTTCGGAGTGTGGACCACAGAATTATTATTATTATTATTATTATTATTATTATTATATTATTATTATTAGTCTGTCCATTTCACTTGTCCTTGAGAGACTAAATAACCATTTCCGTATTCATTTCTACTCTTTCCACGTTATAATTTTAACCAGGAGCCTTGAGTCACCTTCTCTGGGTGGTGAGTATTTCC
Tov210	GTA	19 20 21 22 23 24 25 28 14	AGGCTCCATACCACATAACCAT	59.620	TTATCTCCAGGCACTTTCCAAT	59.966	AGGCTCCATACCACATAACCATAATGTCCACAGTAATATCTGTATATTTATTTAATCACCACACCAACTAGATTAAAGCAAGCGTGGAAGTACTTTGAGTTTGCTGTAGTAGTAGTAGTAGTAGTAGTAGTAGTAGTAGTAGTAGTACTTGTTGTTGGTTGTCAGTTGGTAAGAACATAAACAGAACAGTCGAGGCAGATGGCTGCCCACCCGGAGCCCGGTTCTGCCTCTTAAAGGAAGTTTTTCCTTGCCACTGTCGCCAAGTGCTTGCTCTCGGTGGGAAATGTTGGGTCTCTTTCTTTCCTATACTTTATAGAGAAGGTCTCCTCCTCCAATTGGAAAGTGCCTGGAGATAA
Tov428	TATC	10 11 12 14 15 9	TTTATTCTCCATCAACCTGGCT	59.966	TTCCATGTCAACAGCCACTTAC	60.037	TTTATTCTCCATCAACCTGGCTGATTAGATCAATATTCAGATTTAAGTTGAGTAGAGCTACACTGCAAATTATGTGATCAAGATAAGTGAAAACACCTCCGTGGGTCGACTTCGGATCCTTTAATAGTCTACATAATACCTTTATAAAATATCTATCTATCTATCTATCTATCTATCTATCTATCAAGTAATTAACATTGGCTCCATCTCAACCAGCTACAAAATTAAAATGATGTTTAAACTGAAACATATCAGAAGTAGCGATTCAGTAATATGTAATAATATAACACTGTCAAAGCAGCTTCAAAGAAATTCTGCCGTTAAGATGTCGAGGTAATCTGAGCATCAATCACTGCTACAAGAAGCAGCAACACACATCATCACGGTGCATCCTACAGC…
Tov118	AGAT	9 11 12 13 14 16 17 19 7	CAGAGCTGTGCACCTTTAACAC	59.980	TCCTTTGAAGTCTGCAGTGAAA	60.030	CAGAGCTGTGCACCTTTAACACCGCGCCTGAGGTATCTCAGAGGGCTGTAGCAAAATGAGCATGTTGTCAGGACAGATGAAACGAAATACATCAGACACACTCAGCTCCAGTGGACTGAGACCAGATGAGCAAAAAGTGAGAAATTCCTGCTTAGGTTTTACAGCCTCAAAGCTGTCAATCAACCAGACAGGAAGTACATACTGCAGACAACTAATTCAAGCATCTGCTGGACAAACATGGTTACACCACAGTTACTCCTGTCAGAGAACCAAATGCATACTGTCAGAAGCTGAGGACTCTGAGATAGATAGATAGATAGATAGATAGATTGGTTGCTGCTGTAGCTGCTTCTCTGGTGTGAAGGATGTTGTAGAGAGGGTGGCTGGCATTGTCCAAGA…
Tov465	TTTC	13 14 15 16 17 18 10	CCTTGCTCTATCTGATCCTGCT	60.004	GTGAAGTTGTTGGCTACTGTGC	59.848	CCTTGCTCTATCTGATCCTGCTCTTATGTCTCTGTCACTGTGGAGGCCTGGCTTTAGCTAATCATTTCCCACATTTACTGCAGGACCGGAGATACAGTATGACTCACAAGCTTTCTATGTTTCTCTATGCATCTTTTTCTTTCTTTCTTTCTTTCTTTCTTTCTTTCTTTCTTTCCTATTACTGAATTTACATTCGCACAGTAGCCAACAACTTCAC
Tov389	AGAT	9 10 11 13 14 16 17 15	TTCTTGTTCATCACACAGTCCC	60.012	CTCCACTCCAAATACTAACCGC	60.021	TTCTTGTTCATCACACAGTCCCATCAGGGAGGCATCTGATCCCAAATTCAGATAGATAGATAGATAGATAGATAGATAGATAGATAGATAGATAGATAGATAGATAGATGACTTTATTCATCCCCGAAGGGAAATTAGGTTGTTACAGCAGTCCGGTGTATTAGAATACAAAAATACAATAGAATAGAATACTGAGGTAGACAGAATAGAAATAAAAATACAGAATGGCAAGATATAAATACCATAAATAATAATATACTATGAATATGCATATGTAAATAGAAAGTGCAAAAAGAAGGATACAAATATTGTGTGAATATGATATATAATATCAATGCGGTTAGTATTTGGAGTGGAG
Tov379	TTTCT	5.6 9 10 11 13 7	CGAGGGACCACAATTTACCTAC	59.762	GGAACTTGGACCTCTCACACTC	60.155	CGAGGGACCACAATTTACCTACAGTCCCACTGGAACTGACAGATTGCTTTCGCTCTTGCTTTCATCCCCTTAATTTCTTCTATCAAGTTATTTCTTTTCTTTTCTTTTCTTTTCTTTTCTTTTCTCCTGTTGTTTAGCTTCCCTCTCATTTTCCTTCCATCTTGCTTTTCCCTTTCTCTTTATCCTCATTATCCTTCCCTCACCTCATTATTCTCTCTACTGTCCATACAGAACTTAGGTTTATATGTTACTGTATCTGTGGTATATGTAATTGCATCTACTTATTTGCGTGTTTTGTATGCATCCACGTGCGTGTGTGTGGAGCAGGGTGAACCTCTGTTACTGCATATGTACTGTATGTGATCGTGTGTGTGTGTGAGTGTGAGAGGTCCAAGTTCC
Tov278	TCTA	21 22 24 25 26 28 32 20	GGTGGAAGACAAATGTCACAGA	60.012	AGTTGTTTGGCAATTAGCCTGT	60.062	GGTGGAAGACAAATGTCACAGAGGCAGAGGGAGCACTTGATAATTCCTGCTCATTAATCTTTTAAAACATAGTCTATGGGCATCTCAGTTTCAGAAGTGGCTTGCACTAGTGATTCATGATTCCATTACAAAGTTGGTGTGTTAAATCCTTCATGGTCTTACTGGATGATAAGTATTTACTAAATTAGATTATATGAGATTAGACACCTCAACTAAGTGCAATGAATCATGACACAGACTCAAATCTTAACTCAATACATTATAAAATACTGGACAGTCTGAAATTCCACTTGGGATTAATTAAGTATTCTATCTATCTATCTATCTATCTATCTATCTATCTATCTATCTATCTATCTATCTATCTATCTATCTATCTATCTATCTAAAGCTTCCAAC…
Tov309	CTA	0.666667 18 19 20 22 23 25 15	TGTGAGCAGTAAACACATGCAG	59.974	TCCTTTGGTTCCAGAGTTTGTT	60.012	TGTGAGCAGTAAACACATGCAGATGGCCAAATGAAGCTTCTCAGGTCATTAGTTCACCAAAAGCTTCGTTAAACTGAGCTTCATTCAACAGTACTCACTAATCACACCTACTACTCAAATGAAAGTGTGCAAGGCCAATTCCGACATTCATTCATGCACCTACTACTACTACTACTACTACTACTACTACTACTACTACTACTAATAATAATAATGATAATGATAATGACAAAAACTGCAACAAACTCTGGAACCAAAGGA
Tov537	TAT	16 17 18 19 20 21 22 14	TGTGTCTTTGTGCTTCTCCACT	59.953	GAGAAACCCAAGAACTGACACC	60.016	TGTGTCTTTGTGCTTCTCCACTCTGCCTCTCTATTTCTGTTCTCACTCTGCAGGTTTCTCTGCCACTGGAGCTCCAGGATCCAGATCTGACACTATTATTATTATTATTATTATTATTATTATTATTATTATTATAACACATATTAGTATCATTATTATCATTATAGCATCTGTATGATATGTACTTGAATACAATAAATATGAATACAGTGTTAATGCTCTCTCTCTCACTCTCTCTCTCTCCTCTCCCTCTTTTTCCTCTTTCCACCATTTCCCTCCCTTCAACCCGACCAGTCAAGGCAGATTGTGGCAGACTGCGTGGACCCTGAGTCTGCTTCTATTGAAGGTTTCCTCCTGTTAAAAGGGAGTTGTTCCTCTCCACTGTCACCAAGTGCTTGC…
Group 11	11
Tov385	CTTT	21 24 25 26 27 23	TTCTCTCTTGCTTGACCCTTTC	59.998	CAGGACATTGTTTCCAAAGTGA	60.008	TTCTCTCTTGCTTGACCCTTTCTTTAGTTATAGCCCGTGGTGTTTTACAATCTAATTTTTTCTCTCGCTCTCATTGAGCTTCCTTCACCAACCCCCTTTCTTTCTTTCTTTCTTTCTTTCTTTCTTTCTTTCTTTCTTTCTTTCTTTCTTTCTTTCTTTTTTCTTTCTTTCTTTCTTTCTTTCTTTCCTAATACTCACTTTGGAAACAATGTCCTG
Tov257	TGA	19 20 21 24 25 26 18	TCTTCTGACTGAGTGAAGCAGC	59.937	AGGATGCAGCCATCTTCATAAT	59.958	TCTTCTGACTGAGTGAAGCAGCATCTGCTGTGTTAACTTCAGGGCTTTATTTTAAAGACCTGAGCACTGCTGGGCAGAGGCCAACGCTGTTTGGTAGTTTTCCATTATTCACTGATGATCATGATGATGATGATGATGATGATGATGATGATGATGATGATGATGACAATCAGGACTTTGGCTGTAACAGATGGTGGGCTACATTCAGGGTAATTTTACATTGAATGTCTCCATCCATTACAGGAGAAGCTGTGCACATTTGAGACAATGATGACACAGATGAGACGGATGATTATGGCGGCGATTATGAAGATGGCTGCATCCT
Tov440	ACT	21 23 26 28 29 30 14	GATTTGATGATGTTACAGGGCA	59.829	ACTAAACATTACAGGGAGGGCA	59.892	GATTTGATGATGTTACAGGGCACTGGGTTCAGTTGTAAATGACACATGTATCAATCAGAAAACTGGCCTTGAGCAGCTGCTCTGTCTCTGGTGTGTCTGTCACATTGAATCAATACACATTTTTTTTATATATAACCCCAAATAAAAGAGTTTCAAGCCTTTACAAAGAAAGAAAGAAACTTCAGGAGGAGTCTAAGAGGAGGAAACCTCCTTCAGTCAGGGGCAGACGTCGTGTTTTCACAAAATTGATCATGAGTGCAATGATGTCTTCACAGTTTACACTCACTGAAAATGTCACTCACTTTGTCACAACAGACTACTACTACTACTACTACTACTACTACTACTACTACTACTGATCATTTGCCCTCCCTGTAATGTTTAGT
Tov152	GAGACA	8.33333 9 9.33333 9.66667 10.3333 10	CTCTCTCACTGTGAACCACCAC	59.799	CAGCCTCAGCTCTTTGTGTTTA	59.693	CTCTCTCACTGTGAACCACCACCCCTCCCTCTCTCCCTCTCCCTCCCTCTCTCTCTCTTTTGGATGCTGAGGCAGCTTGTTCCATATGCCTCTGCTCAGGCGACAGCCTATTGGCCAGACTGATCAATCAAAGAGAGAGTGTGTGTGTGTGTGTGTGTGTGTGAGACAGAGACAGAGACAGAGAGAGAGAGAGAGAGAGAGAGAGAGAGAGAGACACAGACACAGGCACTGGCACTGTGCATTATTCTGCATTAGAGGGATAGTGGGGGTGGAGGGGGGGCAGGGCACAGGGGGCTGCCTGGATACACAGACTAGAAATGCTGCACAGTACAGAACCACAGTGTTACACACACTGTTAACACTGTTGAACAGCAGGTTCACTGTTCACCATGTTCACCA…
Tov542	TGAT	10 12 13 14 15 17 18 20 8	TTGTCCGCTTCCAGTCTTTATT	60.129	TGTTCCTTTAATCTCAGCAGCA	60.018	TTGTCCGCTTCCAGTCTTTATTAATCCATTGTGTAGGGCTTTCATACTTTTGTATGAAAAGTGCTATTCAAATAAAGTCTGATTGATTGATTGATTGATTGATTGATTGATATGGTGTGATAACTACTGGGACTTCCATGAATTCAGTGGAAGTGTAAATGCTTAGGTCTTTCGTTTGTTCTATCTTTCACCCTTTGTTTTGTAATGCTGCTGAGATTAAAGGAACA
Tov21	TTCT	13 15 17 18 19 16	GCCATAATTAATGGGAACCTCA	60.042	AGTGCGTATACCACAACCAGTG	59.980	GCCATAATTAATGGGAACCTCATCCTCAGGATAAACTGTCACGGTGTTAGTTGAACCTGTTCCACATGTAGGAAATGTACGGTTGACAGCCCTTATGAAGATCGGACGCTTGCAGGCAAATCTATGCTGGTACAGCTTATATGCTTATATGCCATCACAGCTGTCTCATGTCATCCAGCTATGAACTTCCAACTTCTTTCTTTCTTTCTTTCTTTCTTTCTTTCTTTCTTTCTTTCTTTCTTTCTTTCTTTCTTTCTGATCTACCTGCTGCTAACCCTACATCAAGAGTGGAAATGAGTGAAGTTGTTGAACCCTAATTCAGAAAAAAGGCATCAGGTAAATATTTCACTGGTTGTGGTATACGCACT
Tov459	TGTG	13 18 20 21 23 25 17	ACTTGGCAGGTGTGTTAATGTG	59.958	CCTTGTTTCAGAATTTCTTGGG	59.974	ACTTGGCAGGTGTGTTAATGTGAAGTAGAGCTGTGCAAGAAACAAGTGTGTTCAGCTCATCTTCTAAAAAAAAAAAACAAAAGCGGCAAGATCCCAGCGGACTTTTGCGGACACAAGCTGTGTGACGTTTGCCTTACTTTGATCACGGGAACATGATTTTCTGTATGTGTCTGTGTGGGCGTGTGTGTGCGTGCGTGTGTGCGTGTGTGTGTGTGTGTGTGTGTGTGTGTGTGGCATCTTTACGCCATCAATTCCTATGACTGTCGATGCCACATCCCTGTGGTTTCCATGGTTACAGACAGTGCTGGATTCCCGCTGCGAGACAGACACGCACAGACACCAGACAGATGAGAGTAACTTCAACTAATAGTTAGAGCCGAGTCGTGCTGAGAGCTGAGA…
Tov266	TCTA	8 14 16 17 19 20 9	GATTAGATGGAGGAGCTCATGG	60.060	TGACCAGTACCCAAACATAACG	59.785	GATTAGATGGAGGAGCTCATGGTCCCACCTATAGATGTTATGATGGGAGGGGTTTCAAGAAAATGTCAGGCCAAATGCCAGATGCCACTTCCACTCAACTTCCCCATCAGTGAAGGTCAGAACCTCTATCTATCTATCTATCTATCTATCTATCTATCTACTGGATCTCTATCTCCCCATCTCTATCTCCGCTATCGAGTGAATTTCCACATCTCTCTGCTGTACAATCTCTCTCTCTCTCTTTCTCTCTCTCTCTTTCTGATGAGAGGAGCGAGGAGGAGAGAAGAGAGCATCAGAGAGAGAGAGAGAGAGAAAGAAAGAGAGGGTGTTACATGCAGTAATACGGACTTCACAAATGGGTATATAGTCACAATTCACACCTGACTGAGCAAACGACCA…
Tov378	AAT	15 16 19 20 28 14	GGAAGGAGCAGGAATCTGTCTA	59.848	ATTAAGGCAGCAGTTTGGTCAT	60.028	GGAAGGAGCAGGAATCTGTCTAAATTTACCAAGGATAGATTTTTGCCAGAGACAAATAATAATAATAATAATAATAATAATAATAATAATAATAATTTGGAATAGATCTTTCAATCTGCTTGTACGGTGCGTCAACCTCTCCTCTCACAAAATCACATTCACCTCTTCAAGTTCTGATTTTACAAATGAACAGATTTTGAGAGCAAGCATAATCTATGACCAAACTGCTGCCTTAAT
Tov325	GATA	13 16 17 18 19 20 21 23 15	GCTCTAACAACGCATCAGACAG	60.081	GAGGAGAGTCAGGTTCATCCAG	60.252	GCTCTAACAACGCATCAGACAGACGAGGGAGGAATTCACTCAGGAAAGGGTCCTTATTTTTCTCACACTAACCAACAGCGGCACTTAGGGACGTAAAATGAAATTGCAGAAATACATAATATAATATTTATAGGCTACATATTGAGATCTCATGATAGATAGATGGATAGATAGATAGATAGATAGATAGATAGATAGATAGATAGATAGATAATATGGTGGTCATGATTTTGTGTCTCTGTCCATGGTACTGGACACTAGAGATGGTTGTATTTTCTTCTACTGTCAATTCTAACCTCTAGAGGAGAGTCTGNACTGACTCCAGAAAGAGTGACTGTAAGTTCGGCAGAGCTGGTAGTCAAAACGTGCTGATAATGGACCCCAGTTCTACAGGGACGA…
Tov545	ATG	15 18 19 20 21 14	GCAGAGTGGTCTCTGGAGAGTT	60.059	TTCACATTCAAGGAAAGTGGTC	59.077	GCAGAGTGGTCTCTGGAGAGTTTTCATTCTGATGAAATGAGTCTGCTAATGATGATGATGATGATGATGATGATGATGATGATGATGATGTTTCTTTAGAAACTGAATGAGTTGAATAAACTTTCAGCAGTACATTTATTCCACTGATCATTTCAGTTCCCATACACAAATGTAATGTTTGTACATATTCTGAATTTCCTTATATGAAATACTTGTACATATAAAATAAAAACACATATATAAAAATCATATATGAAACCTATTAGAAATTGGAATAATTTCATATATTGACATACATGTCTGCCCCATACAAATATGTATGTTAATGTTTGTCTGCTCATATTATTGACATATATAACATAAATATATATTCATCCCAAAGCCTGTTAATATATATGT…
Group 12	11
Tov175	ACAC	11 12 13 14 15.5 16 15	GGAAACATGACTACGTCCAACA	59.898	CTGCAAATTAATGACCAGTGGA	59.996	GGAAACATGACTACGTCCAACAGCTACATTGATTGTACACAGACACAGACAGACAGACACACACACACACACACACACACACACACACACACACACGTGTTGTATATATTTTCACATTACAAATTGCTCTAAATTGTCCGATTGACCTGGTTTTATCTATTTCGATGCTGGCATCGTTAAGAGAAATAGCTTCTAAGCTACACACGGAGATAACTTAGCCCATTTTCCACTGGTCATTAATTTGCAG
Tov434	ATC	11 12 13 14 15 17 18 10	TTCCCATAATTCACTTGTGCAG	59.996	GAAACTGAACCCAGATCAGAGC	60.255	TTCCCATAATTCACTTGTGCAGCCTTGTCAGCTAATGTTAGAAGTCTTACATAAGATATCTTACATATTTGATGAAGGCAGCCGTGATTGAAAGGCCGACTTATTTTCCAGCAAAAGGGATCATGAAGAAACAGCTAATGAAGCCTGCGGTCGGATAAAGAGTGAAAGTATCACTGTCTCATCCACAGAGAACGAGGCGCACCAGACAGTGAAATTCCTAGTTTGGCATCCTCTAATCATCATCATCATCATCATCATCAACATCTTCTTTTCTTGGCTCTGATCTGGGTTCAGTTTC
Tov370	TCC	15 17 25 26 28 14	ACTGTCTCCATGTCCATCACAG	60.033	GGTTTCTCTGAGAGGGAGAACA	59.856	ACTGTCTCCATGTCCATCACAGACCGGCAGCCTTTCACGTTAGTGCCGTCTGTCATCTCTCTTCATCATCTTCCTCCTCCTCCTCCTCTTCCTCCTCCTCCTCCTCCTCCTCCCCATTGCTTTTCTCCACAGCTCCTATTAAGAGTCCAAAGAACCCTCCCACAGGTCACAGCATCAGGCACCNCCCCGCCTGCCTCTGCTGAAGAGCAGCTTTGTTGTGGAAATAACAATGGAGGACCTGAGCGTTTGTCACCTTTTGCCTCTCAGGTTTCAGCGAGTGCGGGGTGGTCCATTCAGTCAGCGCCGGGATTTCACAGGAATATCTCGGATGTTGGGCAGTTTTCTGTTCTCCCTCTCAGAGAAACC
Tov557	TCA	19 20 21 22 23 24 18	ACAGCACAGCTTCACTGACATT	59.983	AGCTTGTTTGCTGAAATTAGCC	59.925	ACAGCACAGCTTCACTGACATTCTGTCACTGCTCAAGATGAGCTGCGCTGTTACTTCTGAAAATGCCCAGTTTAAACTTAACATATATGTATACACACACACATACATAACAGCAGCCCAGCATCAGTCTATAAGTACAAAAACGTCTCAGATTATTTATCCTGATTTATGAATGAGGGACCAGATGGTTATTGTAGCTACTCTCACTTTAATCACATGGTCTTAATTCATAATGATGGTCATTGGAGTATTATCAGCCAACTCTGCAGCTCTGTGCAGCTTTCAGGTAAGTGTTTTAGTTCAGCAGCCAGCACAGATCATACAGTGTCATCACCATCATCATCATCATCATCATCATCATCATCATCATCATCATCATCAACCCTCCACCTGGATGGC…
Tov358	GCAC	6 8 9 11 14 7	GACAGATGCAGAAGACACAAGC	60.066	ATATGCACATTTCTGCTCCCTT	59.993	GACAGATGCAGAAGACACAAGCTTAGTCCGTCCTTTTAGATGTCCAACATAAATGACTCTGTCTCCTTCTGACTTAATAATACACAAAAATGTAATACACAGGAAATTGTATTCATATATATGTATATACAGTAGGTAGTGAACATGTGGGGCAATATTGCTGTAAGAAATGGCACAGTGGATAAGAATGAGGGGGTGTGTTTATACGTAAACAGGCTTTAATAACTTATGAGTCATAATTTATTAATAAATGGAGCCCAGTCATAGACATGCACGCACGCACGCACGCACGCACGCACACACACACACATTTAGCTAAGCATCCTGACCTCTCAAAGCTGTGAAAGTAACCTCAGAGGTAAAGGAAAAGTCAATCTATATTTATCACACACGTGTGTG…
Tov547	GATA	7.5 13.75 14.75 18 22 20	TGTCATATTCATCCATTCACCC	59.510	ATGTTAAACACAGCAGCAGCAT	59.841	TGTCATATTCATCCATTCACCCCAACCTCCTCCTGACATGGACTTTGTCGCTCTATAAACTACGTTGTGTTTTCAGTTTTCTCAGCTCCCCCCAGAGCAATATAGATAGATAGATGGATGGATGGATGGGATGGATGGATGGATGGATGGATGGATGGATGGATGGATGGATGGATGGGATAGATGGATGGATGGATGGATGGGATAGATGGATGGATGGATGGATGGATGGATGGATGGGATAGATAGATAGATAGATAGATAGATAGATAGATAGATAGATAGATAGATAGATAGATAGATAGATAGATAGATAGATAATACTTTAAAAAGGAAATGCTGCTGCTGTGTTTAACAT
Tov423	AGAT	24 28 29 31 32 25	CAGCTACACAATGAAGGAGACG	59.936	AAATGTAACTGACTGTGGCCCT	59.928	CAGCTACACAATGAAGGAGACGAAGCAGCAGAGAAGGCAGGGACAGACTTAGTGAGATAGATAGATAGATAGATAGATAGATAGATAGATAGATAGATAGATAGATAGATAGATAGATAGATAGACAGATAGATCGATCGATAGATAGATAGATTAAGTTGTTTCTAGCTATGAGCAGCTTCTGCATTTCCTGTGTGCAGTGCATTGGACAATGGTATCCATCAATTCTCAGAAATTAAGGGCTCTAAAAGCCACTATATACTACATAGTAATCATCATGGTATATAGTTTTAGCAGTTAGCAGTTACAGATACGAAACTGTTATTCTGACAGGAATTTATACCATAGCTTCAGCATCGGACATCAAGCAAACTGCGAGGGCCACAGTCAGTTACATTT
Tov490	AGAA	15 16 17 20 22 23 24 21	CACCGGAAAGAAAGAGAGAGAA	59.991	GTTGCCATGGTGATTCAGAGTA	60.000	CACCGGAAAGAAAGAGAGAGAAGTCCTGCTTGGTTCGAAATGTCAACAGGTGCTCTTTGTCAAGCTCCATACTGTTAGCTCTCAGTGAGAGAGATCCCAGCATGCCTCAGCACGGACACAGGTACAGCTGGCATGTTGGCACCTGATTAGTTAGCAAAACTACCCAAAACCACAGAACACCTGTTACAAAGCTGAAGAGAGAGAGAAAGAAAGAAAGAAAGAAAGAAAGAAAGAAAGAAAGAAAGAAAGAAAGAAAGAAAGAAAGAAAGAAAGAAAGAAAGCAAGAAGCCCCCCTTTTCTCTTTCACATCCACACTTGGACTAGAATTCATCTCAGTACCGTAGAAAAAGGGAGAGGAGCTATATTTCGTCCTGTTCTTTGGCAAATCTCTCTAAGATA…
Tov179	TCT	15.3333 16.3333 18.3333 19.3333 20.3333 23.3333 14	AAGGATGAGAGTGGGAGATTGA	60.074	TCAGATTCCTCAAACAGCAAGA	59.993	AAGGATGAGAGTGGGAGATTGACTTTCACAAGAGCTGCCCTAAGCCTGCAAAACCCTGATTACTTACAGTCAGTTTGTGTGAAATAGATGCTCAAATACCTCCCTCTTTTTATTCCCTCCCTCTTCTTCTTCTTCTTCTTCTTCTTCTTCTTCTTCTTCTTCTCTCTCAATGAACACAACAGATAAATCACAGCTTGTGATCATTATAAAAGTCATGTTTTACAGGTAGCCTGCTGCTTCTTGGTCCTTCTCTCCCTCTGAGCATTTTACTCTCAACCATTTTTCACTCGGCTTTCCTCTCTCTGTATCTCTCTCACTCACCCACTCAGGACTTCAGTGCAGAGTCTTGCTGTTTGAGGAATCTGA
Tov501	CACG	5.5 7 7.5 8.5 9 13.5 8	AACACCTGGAACCATAGTGACC	60.153	ATGCACTCTGCAATTTGAACAC	60.183	AACACCTGGAACCATAGTGACCTTGGCACTTGACTGTTTCTTTTGGCACAAACAAAACAAACAGCGTCATACATACAAAGAAAAATTATATATATATATATATAAGAATAATGTCAAATAATCAGGCTCTGCTGAATGCATCATCCCCCCCTCTGTAATACACACACGCACGCACGCATGCACGCACGCACGCACGTACACACACACACACACACACACACACACACACAATGCTGTCAAGAGTCCTTCAGCGGAAACAACTTTTCTTCAAGAGCTGCCTTCCAAAAACACTTGACAGGAACAGAAATTGGCAATTCATTCCTTCACTTGTTCATTTTATCCCCCTTCTTTTTTCAGCTATTTTTTTTTTATTAATCACAATCACTTGCTTGCTGCACG…
Tov261	GAAAG	10 11 12 13 14 6	GGTCAATAGCAGCCAAGAGAGT	59.913	CTTCTCCTCATTTCCCTTCCAT	60.783	GGTCAATAGCAGCCAAGAGAGTCAGTCATTCACTTTTTCCCTCAGCGCCGCTCTCATTTTCCATTTAATATGGACATCCAATTAATGTGAGCACGTCTGGGGCGGCCCGGATCCTGGTGAATTATGGTCCATCATCCCCCCAGTTATGGCTCGGCAAGAGAGAGGAGGAGAGAAGAGGAGAGGAGGAGAAACGATGATGATGATGAGGAGAAACAAGGAGAGGAGAGACGAAGAGAGGAAAGGAAACTGAATGAGGAGGGTATAGGGGAGGAAATGAGGAGTGGGAAAAAAAAGAGAATGTGGTAGAGAATGAAAGGAAAGGAAAGGAAAGGAAAGGAAAGAGCTGAGAAGAAACATGGTAAGAGAGGAGACAAAAAGGAATGATTCAAGAGAGGAGAC…
Group 13	11
Tov138	ATAG	8 10 11 15 19 7	GGACAGTAACATGTGGTGGAGA	59.891	ACAGAAGAACGTCCTGGAATGT	60.038	GGACAGTAACATGTGGTGGAGAACATTCAGCACAGTTTTTATGGGTTCGTTCGGCTCAGGCGCTGCGCCTTGAAAACCCTGTGTGAATGGATGGTGCAGGTAAATAAAAGGATCTTTTTTTCCACTTCATTCAGTTTCAGTCAGTCTTCTGCAATGTGTTTATTGCACACGTGACGATGAAAATACGATTTATCAGTCAGCATGTATAGATAGATAGATAGATAGATAGATAGGTGAGCTCATAGATTCTTCCGGTTGCCCTTGACACCAACAGATGAAAAGTCAGAGAATAAGAACCCTCCTCCCCCTCCTTTCGTCTTCTTCTGCTCAGTTCATTTACATTCCAGGACGTTCTTCTGT
Tov322	GATA	14 15 16 17 18 19 21 13	TAATACTAAACCGCCTGGCATC	60.343	ATCTTAAAGGGTTCCTTCACCC	59.721	TAATACTAAACCGCCTGGCATCTCTACTGTGGTATAGCATATAGGGTAACTGTTTTATCCCTTGTCAAACTTTTGACTGCTATGATAGATAGATAGATAGATAGATAGATAGATAGATAGATAGATAGATAGATATGTTGTTATTGTTAGTATAAAAATATTGATCAGTGCACCTTTAAAGCTACTAACTAACCAACTAGCTAAGGAAGTCTGTGTTAGGAGATTGAGATTCATTTTTTTAGACTCATCAAACTTGATTCCATGGGTCAAGCACTGAAGGAGGTCCATTCACCTGCACTGTTTGTGGTGACTGTAGAAATATCAGCAGTGATCATTTCACCCCACAGCCAATAACATCTGGATACTAAGTGGGGATATAAGCTTGTTTTGTGCTTCGGG…
Tov222	TAA	13 14 15 16 20 12	ATCAAGAAAGGTGCCCAGATAA	59.966	AAAGATGTCAGCTCAGGAGTCA	59.090	ATCAAGAAAGGTGCCCAGATAAAACAAATATTGGAGAGGTTTAGACTTGGTCGTGAATCTTCTTGTGATTTCTGTGAAAAAAGTGAAAGCAATAACTATCTAGTTACAAGATAGAGACATTTTTATTTTATGTTTAGAGTACGACAAGTTTTTAATTTTTCATTGTAATGTTATTTTTTAAAACACTATTAATAATAATAATAATAATAATAATAATAATAATAAAATTGTATTATTATTATTATTGTTATTGTTGTTGTTGTTGTTGTTGTTATTATTACTTATTAGTAAAATTGATTTTACAGAGTGCAGAATTCTACATTCCTTAGAAGAAATGAGATGACTCCTGAGCTGACATCTTT
Tov71	GGA	14 16 18 20 20.3333 13	GGCAGTTGGGTGGAATAGATAG	59.856	CCTGTCCTCTCTTGTGACTGTG	59.941	GGCAGTTGGGTGGAATAGATAGAAGGAGGAATGCAGGGATGGTGCTAACCTCAAGATGCTGATTGCTTTTTGCCTTTTTGTGTTGTCTGCTAGAGAGGTGGGGGCTCCTCTGGTGGAGGCAAATTGATTATGGAGGAGGAGGAGGAGGAGGAGGAGGAGGAGGAGGAGGAAGAAGAAGAAGAAGAAGAAGAAGAAGAAGAAGAAGAAGAGGAGTGGGGATATGAAGAGGAGGGGTGATGGGGTATGTAGATTACTTTGCCCCCCTGAGCCACCTGACATGTGCAGGGCATGATAGATTTCCATTTGCTCAACTCTATGTGTGTGCGTGTGATTTCCATGTCCATACGTGAGAAGCTGTGGCCCATGAACAAGCGACAGGGCTCACAGTCACAAGAGAGG…
Tov380	GATA	17 20 21 22 23 14	CAATGTGCTGGTTTGTCTGAAT	60.037	ATCCCAGCATGAAGAGAGAGAG	59.979	CAATGTGCTGGTTTGTCTGAATAAAGTGATAATGAACGAGACAGAAGAAGAGTGATAGATAGATAGACAGATAGATAGATAGACAGATAGATAGATAGATAGATAGATAATCTCCTTCTTCCTCTGAACCAGCTGTTATCTTTTCTCTCTTGTCAAACCATTAGCAGCAAATCAGCTTTTAAATCACTTTGTAATTGCTTTTTATGCCAGTTGTCATGGCAACCGTGCCACTCTTTGAAGCCATTTGATGGTTTTTAGGCTCCTTCAGGGCTCTACTACTGTGTGTGTGTGTGTGTGTGTGTGTGTGTGTGTGTCAGTAGGGCGTTGATGATTTGCAGATTTACTGGGCCACAAATAAATGCAGAGAGGGGTGCAGCGACTTAGCCAGCAACACACACA…
Tov49	GTGC	3.5 10 10.5 11.5 12 11	GTCAGGGTTTCATTATGCAGGT	60.249	GAAACTGTGTGCAGCTCTCATC	60.066	GTCAGGGTTTCATTATGCAGGTTGCAACAGCTTCTTGTCTTTTAAAATGTCAGTAGATGTGTCTGTGTACATGTAGCTGACAGTAATGAACAAAAGTTAATTGATTGACCTTTTGCATTAGTGATTATCAGCAGTGAAAATGTTTTTGATCAGTCAGACTGTTTGGAGAGAAATAATAAAAAATATAGAAAATCAATATGTTTTACTGCGACTTGTCCCACAGAGCTCAGCATTAGGTTAATATTTCACTGCAAGCATATTTCTTCTATAGCGTGTGTGTGTGTGTGTGTGTGTGTGTGTGCGTGCGTGCGTGCGTGTGTGTGTGTGTGCGTGCGTGCGTGCCCCATCAGAGCTGACTGAACACCATCTCTGATGAGAGCTGCACACAGTTTC
Tov193	GCA	11.6667 14 15 16 17 13	GTAACATTTGTCTCAGGCTCCC	60.004	CCAAGAGTTTGAGCTTTGCTTT	60.055	GTAACATTTGTCTCAGGCTCCCAGCGGTGTGACCACTGCACCTTCCTTCAATAAAGGAATCTTATACATACATTACAGTGAATGGACTTTCCCCCTCCCTTCAACATCACTGCATAACTCACAGCTGTCCTGGAGGATTCTGGGCTGTTACAGGTGAAAATGAAAATACTTTCTCTCTTTGTCTAGAGTCAAATACTTTTGGGGATTCAGTCTGAGAAAAGCACTCACCTCTCCCCGCAAAGGGAAAATATGACTGACTAGATACTGGTTAAGGAGAGATTACACTAGAGGAAAAAGTCAGTAGGACTAGACCACTGTGTCGTTACAGGGGGAAATATGACAGCATGTGCAGCAGCAGCAGCAGCAGCAGCAGCAGCAGCAGCAGCAAAAAAAAAAAAA…
Tov29	AAAG	16 18 19 20 21 17	GTTACATTTCAATGAGCCACGA	60.003	AGCAGTTGGCCAGTCTTCTTAG	60.075	GTTACATTTCAATGAGCCACGATCCGCTTTTTATCACTCATTTGCACATCACATAAATGATATCATGTGTGGGTTGGAGCGGAAAAATTTGTGTATGTAATTGATGACTTTAAATTAAAGAAAGAAAGAAAGAAAGAAAGAAAGAAAGAAAGAAAGAAAGAAAGAAAGAAAGAAAGAAAGAAAGGTCAGGCTTTAGATGACAGTTGTGCAATTTAATGTGTGTCTTGTTAGAAATGTGCAGCAGTGTAATAATCAGGTACTGCTCTACTGAACAAAGTAAAAGCATGTTGTTGACTGAATAAGGATGACTTTTTGTGGTCCTTTCATCAGGTTAAGCTGCCACCTGTTGGAGGTCCCAGTGCACTACAAAGCTAAGAAGACTGGCCAACTGCT
Tov268	TCT	16 17 18 22 24 13	ACTGCAGTACAGTTTGCCTTCA	59.980	GGTTGATAACTTCAGCAGGGAC	60.004	ACTGCAGTACAGTTTGCCTTCAAAATAAAGTAATAGAATCCTACATCCTGTTCATGGTGAAGAAAGAAGGAAACAAACAGGAGGAAGTGAGTGAACGTAATAAATGAACATGAAGCTGCAGCGTTACAGGATAATGGCAGGTCAACTGTTAATTACATCCGAGATCAGATGATGTCACAGATCCACAGCCTGTGACATCATCATCATCACCTACACGTGACCTGTCACAGTTCACAGTGTGGAGCTGAGCTTCAGACTGAACCTCTGCAGTCTGACGAACCACATTCATATGAGTCTAACCTCCTCTTCTTCTTCTTCTTCTTCTTCTTCTTCTTCTTCTTCTGTATCCTTTGCACAGGTGTGCAGTTAAAGAGAAAGGATCCTGAGAGGATGGACCGT…
Tov550	GAT	6.66667 9.66667 11.6667 17 19 16	GCTTCAAGCAAATAAATGCTCC	60.227	TGGAAACCTCTGATCCAAGAAT	59.940	GCTTCAAGCAAATAAATGCTCCTAGCTTTTGTCGCATGCTTCTCCAACACAACAGACCTGATGTCCTGATGCATAATGAGTTGAGCAAGAAATGACAGATTGCAAAAGCTATCAATGGAATAGATCAAAAGTGCATCAAAACTAGTTCAAGAATACATCTGCTAACAATAATCTAAATATAATCTATTAATATGTTGTATCTGTATATTTTGAAGGTTTGTGTATGTGTGTATGTATATATATATGTATGTAGATGATGATGATGATGATGATGATGATGATGATGACGATGATGATGATAATAATAATATAGGCTACAACAATTTTCTTGCATTTGTATTATAAGAAAAAATTACCCAAAGTATGTGAAATACCTCAGTAGAAATGTGTGCAGAGTGT…
Tov134	GACA	1.5 2 2.5 3 9 14.5 13	TGTCATTCCAAAGAACACAAGG	60.008	TCAGATGTTCAGTGGTGGAAAC	60.012	TGTCATTCCAAAGAACACAAGGCTGGATGGGCTTGTTATCAATATCAACCAGCTCCACAGTATCCACACAGCCTCAGTGATTTAGCTCTGACAGACAGACAGACAGACAGACAGACAGACACACAGACACACAGACAGACACACACACACACACACACACACACACACACACACACACACCCTTACAATGACTGCCTTTACATGTGCCTAAGGAAGCAGGTTACAGTCGGTTTTCTCCAGTAAGATGATTTTTTAACTGTCATGTAAACAAGAAACCTGGTTTGTGTAATCAGGGCAGGGGATTAGAGAGACCTGACCACAGGTAGGTTTCTGATCACCACAGGGGAAAGTAGCGTGGATTGGCTGGATGGAGGAGAAAGGAGAGATCAGTGTATGCTC…
Group 14	10
Tov237	AGAT	12 19 25 26 27 29 21	GCGATTAATCAGCAATAAAGCC	60.089	TGCTTCAAGGGCTAAGTAGAGG	60.035	GCGATTAATCAGCAATAAAGCCTAATTTTATCTTACACTGTATTTATTTTTTTATGTATTGAGTTTGTATTATTAATCTGAATTTGCAGAATAATTTAGGATTTTACATAAAGATAGATAGATAGACAGATAGATAGATAGATAGATAGATAGACAGATAGATAGATAGATAGATAGATAGATAGATAGATAGATGACCTCTACTTAGCCCTTGAAGCA
Tov136	CTAT	15 20 21 22 25 26 28 19	AAGCTGCTTGTGTATGAAGGTG	59.447	ACGCTCCCTGTTTGTCTATCTC	59.779	AAGCTGCTTGTGTATGAAGGTGGTATAGAATAGTATAGAAATACATTTATCATCTACATTCCAATATATATGTGTGTGTATATATATATATATATATGACATTATGATAATTATTATGACTATCTATCTATCTATCTATCTATCTATCTATCTATCTATCTATCTATCTATCTATCTATCTATCTATCTATCTATATTAACTACATACCTTTTCACATGTGTATTTATTTCATGACAAACTGCAATGATAAACTTTTGACTCACACATTGTAACTGAGGGAGATAGACAAACAGGGAGCGT
Tov336	AAT	16 17 22 24 25 15	TACCTGCAACACACATACACCA	59.951	CTTCAGTAATTGCGAGACAGCA	60.575	TACCTGCAACACACATACACCAATATCTGTAGATCTGTGGCCAGGCTAACTACTGGAATAACCTCGATGTAGCATGTGATCAGACTGCAGTATGTGACTGTTTTAAGTATGCTTGCTGAATATTTGGTATTTTGTGCTCATGAATGCACCTCTATATGCAACTGTGTAGGAGCAGTACAGACAACAAGACCATTAGATTGTAGAATCACAATGTTTATCATATTTTAGGTCCATATAAATTCATGCTCAATAATAATAATGATAATAATAATAATAATAATAATAATAATAATGACCAGGTTGTTTGTACAAATTTAAACAGGGTGGAAGGGAAAATTAATTGCTGTCTCGCAATTACTGAAG
Tov384	ATAG	14 16 18 19 20 24 21	GGAATCTAGTGCAGAGAAGCGT	60.047	GAAATACAGCTGGGATACAGCC	59.993	GGAATCTAGTGCAGAGAAGCGTTCATGTTTATGATTTACAGAAAAATAACGATACGCTTCGCTCGCTGGTGTGACCAACACCAAGGAAGGAATATTTTCAACCAAGAGATGATTATCCTTTTAATTTGTTTCCCAGGGATGGCTGTGATTTTCTGTTGCGCCTCTGGCAGCGTGTGACTGAGTTTGGTGCGTGTGTCTGTACATGTGTGTATGAGTAAGCCAGAGAGAAATAGATAGATAGATAGATAGATAGATAGATAGATAGATAGATAGATAGATAGATAGATAGATAGATAGATAGATAGATAGATAGTATGCACAGCGACAGTGAGTCTTTGGGGGCTTAGTGTGATAGACAGTGACCTCATCTGAGAGTCTATCATTATTGAAGTTTCTCCT…
Tov189	AGAT	14 16 17 18 19 20 21 12	TTTGAGAACCTTGCAAGACAAA	59.898	GTAGAGAGGAGCAGAGGCTCAC	59.791	TTTGAGAACCTTGCAAGACAAAGTTTATGTATAAACTGTCTGTCTTTACACAGTTGTATACCTTGGTGACTGTTTTAGATCTTTCAATAACCCATGTGGGCGAAGAGCTGAAGAGGAGTAATGGTACTAATGAAAATCAGTGACAGAGGACAAAAATATAAGCCGTCAGTGGGCGTTTATAATGCACATTTTGAGACATAATGATCATGTTATTACTCAGCTCAGTTTTTCTCCTGTTAGTTGAATTGTATTATCTCCCCATAAATGCTGTTCAACATCAAAAGATAGACAGCTAGATAGATAGATAGATAGATAGATAGATAGATAGATCATAATGAAATAGGCTTCATTAGTTGGGTAATCAGTTTCTCCTTTTATTTATTCAGGAAATATCAATCA…
Tov267	CTAT	14 15 16 17 18 7	TATACATTTCGTGCCACTGAGG	60.018	TGTCAGGAGCTGTAGACGCTAA	60.211	TATACATTTCGTGCCACTGAGGGCGATGAACTCAGTTTCAACAAGGGAGACTTGCTCAAGGTAAGACAAATATTTTTTACTCACTTTTCCCTTTTTCTATCCACCTATCTATCTATCTATCTATCTATCTATGCACGTTACTCATACGTGGACCAACAAATCAACCACCTCTCTCTTTCTCTTTCTCTCTCTCCACCTCTGCTGCGATAATTACAACAATTATAACTTTAGCGTCTACAGCTCCTGACA
Tov284	AGC	14 16 17 19 24 25 11	TTACATGAAGGGCTGGAGAAAT	59.966	CCTGGTTAGTACTTGGATGGGA	60.234	TTACATGAAGGGCTGGAGAAATCAGTTCTTTCTCTGATGATAATCACCATGAACATTGCTGTGTGTTTATATCTGGCATGGCCTTATTTCCTTTCCTTTCTTTCTTTTTTGTGTCTGCTCTCAACATGTAAACTTTATGAGGTCATAATATGAAAGTGTTGTTTTTGCATTCTGAGCTGTGCTGTCCACTAAAGTCCAAAGAGATGCACAATAACATGACAGACTGCCAGTGTCATCATTTTCAACTATGTGTATTAAAGCAGCAGCAGCAGCAGCAGCAGCAGCAGCAGCGCCCTCTGCTGTTTGCAAAGAGAAAAGAAAAAGCTTACAGCACCTGGTATTCCCAGGCGGTCTCCCATCCAAGTACTAACCAGG
Tov413	TCTA	22 23 24 26 28 29 17	AGGAGGAGGTAGGAATAAACGG	59.861	CCATTTACACAGTGACAGCACA	59.682	AGGAGGAGGTAGGAATAAACGGAATAGAGGGTACACTGCTCATATGACTGGGATCCATATGTTCATGCAGCAAAATACCCACATTATGTCTGTCTGTCTATCTATCTATCTATCTATCTATCTATCTATCTATCTATCTATCTATCTATCTATCTATCTATCTACATTGCTCTCTTGCTTATTATTTCTATGATGCTGTAGTAATAATGGTAGCCATCTTTTTCTTTGCATTCTCTTGCTCCATGTAGACGTGCTCAGTGTGTGTGTGAGAGAGAATAGGCACATGCATTTTGGGAGTGGTGTTCCCTGGGTTGTTCCCAGTGCTCTCTCTCTCTCTCTCCCTCTCTCTTTCTCTCTCTCCTGGGAATGCTTTCACTAACTCAATTATTCATGTTTTCA…
Tov258	AGAT	10 11 12 13 14 17 19 21 22 18	CTGAGTGAACCAGACAGTGCTC	60.096	GTTGGATCAGTGCTGCTGAATA	60.278	CTGAGTGAACCAGACAGTGCTCTGTCAGGCCTGCTGACAGCAGATGGGGGAGATGCCTCGTCATTTGTCTCAGTTCTGATCGGGCCTGTCAGTGGAGATTCATCTGGTGAGAAATCATGTCCACTCATGCAGTTTCTGTCACATGTACTCCTTTAGTCTCGAAAATTTGACTTAGTAATAGAAAACAGATAGATAGATAGATAGATAGATAGATAGATAGATAGATAGATAGATAGATAGATAGATAGATAGATAGATGTTAAGCATTACATTGAGCCAATCACATGTAAACCTGGTATAGGAGTCATCATCCCTCTAACACCGGTGCTTGTTAGACGACACCGTGAGGGAACTGTTAACCACGTCTTTATCCAAACGTGGCAGGTTGTCCAAGCTATT…
Tov185	AGAT	13 15 20 23 24 16	CATCGGACGATCAAATGAAATA	59.795	TGAGGAAGCCTGATAAGACACA	59.875	CATCGGACGATCAAATGAAATAGTAGATAGTAGATTAGGAGATATTGTTTGTGTATCTGCCAAAATTTGAATGTAAGAGTAGATTTACCACATAAGCTGTATTCTATACTATCATATGACATCAAACCTGGCATACTTTTGTTGTACTAAATGTAGACCAGAAAGGATTTCATGATTATCTAGATAATTGATTGACAGAAAGTTAACGGACTAATTGACTGTTTTGTTAGAGCAGATAAATAGATAGATAGATAGATAGATAGATAGATAGATAGATAGATAGATAGATAGATAGATGTCATGAAAATAACATAGTAATATAAACATGCAAAACACACAAAAAAACACAAAAAACAATCATAAGCAATAAGCTATAAGGAAAAGTGAAGATCCGGTGGT…
Tov484	TCTA	12 14 15 16 17 18 20 10	AGCTGGACAGAAGTCAAACACA	59.953	AATTAGATGGAGGCCAAGTGAA	59.966	AGCTGGACAGAAGTCAAACACAACATCTGTTCCCCCTACCTGAATTTTCTGCTTTGTTTAGTCATCATATTTGCATCTTTAAAATTCTATCTATCTATCTATCTATCTATCTATCTATCTATCTACCAGACCATCAGCTACCAAACAACCCCACTGTTGAAGTGGACACCTAAAATAGAGCGCTGGCAAAGATAACAATGTCGTTTCACATGCTCTAATGCCAGTTGATCAATAGTAATTACCTACCTGTGGACCTGAAGAGTGGAGCTCCTTAGGCCCCTGGGGGTTTCACTATAGACAGCTCACAAACCAGTCCCAGGTAACTCCATAGGACAGACCTTTTAATTGCTTTGTTCACTGCGAGTAATTGAGGATTGGAGCGTGTTTGCCACGAGGAGT…
Group 15	11
Tov421	TTTC	18 19 21 22 23 24 20	TAACAATCCGGCTTTGTTCTTT	60.004	AGAATTATGGTGGAGCCTATGG	59.355	TAACAATCCGGCTTTGTTCTTTGTACTGCCGTCAATCGCTTTCTTTTTTAGACCTTAGTCCGTCCTCTGAATGTTTCATTTCTTTCTTTCTTTCTTTCTTTCTTTCTTTCTTTCTTTCTTTCTTTCTTTCTTTCTTTCTTTCTTCTTCTTTCTGGAGCATCAAAATATTTTCATGGACACTTCATAGGTTTTTCTGCCATAGGCTCCACCATAATTCT
Tov383	TTCT	9 13 14 16 17 11	GGAAAGTAAGGTGAAGCAGTGG	60.165	TCTGCTCACTGGTCTTTGTTGT	59.953	GGAAAGTAAGGTGAAGCAGTGGTTCTGCTGCAAACATTTTTAAAATCCTTCTTTCTTTCTTTCTTTCTTTCTTTCTTTCTTTCTTTCCTTTCCCTCAGTTGTTTCCTCACTATTTTTTTATTTATTCAAAATAAAAATGCCACTATATTTCCAGATGTTTTTGGTAAAAATCAAAAGACCTCTACCTATAATTAATCAGAGCAGGTTTTCAGTTTCAACACGCACATGAACCCCTGTGCAGGCCACAACAAAGACCAGTGAGCAGA
Tov479	GCAC	7 9 10 12 14 8	AAGCTTCTCATTGTGTTGCTCA	60.059	TTATTTCGCTCTGCTGTTTGAA	60.020	AAGCTTCTCATTGTGTTGCTCAATCTGTGTGTGTGGCCAGGAGGTATGGGTAACAGCTGGTATGCACTGGACAGATAATGTATGTACACACACAGGCATGCACGCACGCACGCACGCACGCACGCACGCACACACATACACACACGCACACAGAGAGAGAGAGAGAGACAGGGAGAGAACTATTTTATATACTGTAGGGTGTGAAAAGCAATTATCCCCTGGCAGAAAGTCTACAGGGCAGCATGTGTTGCAGCACGCGTTCATTTGTCTGTGCACAATGAAAGCACCTTACAGCAACAGGTGAACAGAGACATCTTTCAAACAGCAGAGCGAAATAA
Tov329	GTGC	9 10 10.5 11 12 14 16 8	ATACTGCACATTGTGTTCAGGG	59.920	ACCCTCTCTCCCTCTTTCATTC	60.075	ATACTGCACATTGTGTTCAGGGGTCTGACGGACAGATCAGTCTTTATTCACACTAAAACTCCAGCAAGTGTGTTTGCACATATTTATGTCTACAAGGTGACTTTCCTGCAGATTTCATGCTTCTTGATTATTTTCTTTCATGAGGTCTTTTGGTGTGCACTTTGTGTGTGTGTGTGTGTGTGTGCGTGCGTGCGTGCGTGCGTGCGTGCGTGCATGTTAGGGTGAGTTTTCTACTTAAGACTCTCATATGTGTGTGTGAGATGTGCTGCTCAGGTGTGAAGTGTTCTGCGGTTCCCAGCAGAATGAAGACCGCTATAGACACTCCTCTCTTGTCAGGGAGCGAGGGAAGACTGGGGGGGAAGGGTGAAAAGAAGAAAACAGAGAGAAGGAGGGAATGAA…
Tov543	GTA	19 20 21 22 23 25 26 28 30 15	CTTAGTTCTCAAATGGGTTGGG	59.865	ACTAGGTCAGAACCTGGTGCAT	60.060	CTTAGTTCTCAAATGGGTTGGGCGTGGTAAGTGTCCTCAGGGACACAAGTCAGATCCACCCTTCACTCCTCCCCAGCTGCACCCTCTTGTCCAAAGTCAAGGCTTCAAAACAGCAGCTCATGCACCAATAGAAGACGTCATGGAGGGTTGCCACTTGTGTAGAAAAAATGTTTCCACATTCTCAAATGTTGTGGTGATGATGCCAGAAAACTTTCAGTTCAGTTTCCTCTGATGAAAGGACAGACATACTCTCTAGAAATGTATTTATTATTCTCTGTAGTATTCACAGATTCAGGTTCCTGCTTTTGACTTTGATATTTGTAGTAGTAGTAGTAGTAGTAGTAGTAGTAGTAGTAGTAGTAGTAACATTTTTACAAACAGAATTTATATATATTAAAG…
Tov552	TTA	16 17 18 19 20 22 24 25 26 15	CTGCACTGGCTAAATACTGCAC	59.969	TGTTCCAGTTACCGTCAAGATG	60.030	CTGCACTGGCTAAATACTGCACACACGTTTACTGCGGTGGACAATCCGACCTGCGTTTCTACTGTACTTGTACTTGTACTTGTACACATAAAACACACACCATTTACCATTTTGTTTTTATTCCCTTTGTGAATACGTTTCTATTTGATCGCTGTTTATCATTATTATTATTATTATTATTATTATTATTATTATTATTACATTTTACCTCATTTATCCATCTTGACGGTAACTGGAACA
Tov153	TTG	12 13 15 16 17 19 20 25 9	TGTCATCCATAAAGAGTGTCCG	59.993	TGCTGATGAAATTTGACTGGAC	60.118	TGTCATCCATAAAGAGTGTCCGCCATTCCTCAGGCAGGAGAAGACGGGTGCAACGGGGGGGAGAAATGTCAGTGACTGGGAGGAAATATTGGAGAAATCATCTTGGTATTGTGATTCGCTGTGTGCTTGTGGTTCATTCATTTTTTTTTTTTTCTTATCTATAAATATTTTTCATTAAGATGAGATGAAAACAGCCCCTGTCCTGTCCTCTGTGACACACAGGTACTGCAGTGCTGGAGATTTTACTCTGAAGCGTAACCTTGTCTTTACCCTTGACCCCTGAGTTCTTCAGTAATTGTTGTTGTTGTTGTTGTTGTTGTTGCTGCTGTGACACTTGTCCAGTCAAATTTCATCAGCA
Tov507	TATC	18 20 22 23 24 25 26 30 19	GGTCATGCAGTTAACAAGCTCA	60.313	AGCTGCAGATTCTATTTGAGGC	60.014	GGTCATGCAGTTAACAAGCTCACAATTATCCACTGGCTGTAAATGGCCCTGTTCTTAATATGTTTACTAAAACCTGTCACTTAAAGTTAATGACAAACAGGGAGACGCTGACGGAGCCAACAAGTAATGCTTTATCTATCTATCTATCTATCTATCTATCTATCTATCTATCTATCTATCTATCTATCTATCTATCTATCTATCTATCAGTGGCGGTGTAGATGCATGTGATGAATGATGAACACAGATTCAGTCATATTATGTGTATTCACAGTATTTATACAGTAGTAATATAGTGTAAAGTTGTAATGTTAAGAGGTTTTCCCATGAAGTTATTTTTCAAGAGAACTGTTTACTGCCCAATAACTGGCACACTGTCCCATTAGGTTTTCCTAAATT…
Tov44	CCT	11 12 15 19 20 10	TCTCAGTCAAGTGGCTGTGTTT	59.953	TCACCAAGTCAAAGCTGCTAAA	60.054	TCTCAGTCAAGTGGCTGTGTTTTCTAATTCTCACACTCATTGACGTTTGGCCTTTTTGACTCTGCTGCCCCAGTGTGATCGGTGAGGTCGTGCTGCCGTAGACTGCACCCAGGCTTCCCATTGGCTCTGTCCATCTCCCTCCTCCTCCTCCTCCTCCTCCTCCTCCTACCCCTTCAGTAGTTGACCTTAGATGTCCTGCAGCTGCTCACAAAGCCCCAGCAACGCCCCCTAGTGTTCCATTACCACTTCATTCATTCATGCTCATCATACAGTAGATGCGAGTGGCTCTGGTGTGTCCATGTTTGTGTGTGTGATCATTGTTGTGTTATTGGAATATGTTGATTTAGCAGCTTTGACTTGGTGA
Tov392	CTTCT	12 13 14 15 16 6	CACCTTTAAATTCCTGCACTCC	60.001	ACGCTGAGGTGGATTTATCACT	60.026	CACCTTTAAATTCCTGCACTCCTCAGTTCAGGGAAAAGATAAGTTGTTGAGTGTGTGTGTGTGTGTGTGTATGCAAATGATCTTTTGCCAGCAGCTTATCATCCAAGCTGGAACAGCTGACTTCGTGTGTGCACAGCGGACAACTTAAACACACAAACACACACTTGCACACAGAGTCCTGACTGTTGTTTTTGATGCCTGCAGACGCGGTCAGCAGGTGTTTCTGCGTCCTGAGGAGAGTTCAGCTCCAGCTCTGACTACAAGACAGTCCACCACGTTGTCCGAACAACTCCAGGTAGGATTTACTTCTCTTCTCTTCTCTTCTCTTCTCTTCTTCACGCTGTCTGAAAAACAGGATGCTATATGCTTCATGCCCTCTGCCCTATTCTCTCTTCCTTC…
Tov247	TTA	12 13 14 15 16 11	ATTGAATGTGTGTATTCCTGCG	59.889	TGATGCTGAAGCAAGGGTATAA	59.742	ATTGAATGTGTGTATTCCTGCGTATATCTGGGTCAAGGTTACTACTGTGGTTCCTAAAGTATTTTTTTTTTAATTTTCCTGTGACTCTACACGTAGAGTAAATGAACTTGAACATGAACTTAAAGTACATTTCTTGTTTTCTTGCCTATGAAAATGAGCAGGAGAGTTAATAAATACTTCTTAATAATTCTACTATGCTCAGGCTCTTTGGCCTTTCTCTTTTATCCATTTTAATTTTTCTGTAAAACACTGTGATTTTGTTAAGAAAACGGCAATAAAAAATAATGTTTATTATTATTATTATTATTATTATTATTATTAACAAGCAACTACTAAGTTATTTCCTGTTTATACCCTTGCTTCAGCATCA
Group 16	11
Tov73	CTAT	9 15 19 20 21 22 23 11	CTGAATTCATGACAGGATTGGA	59.933	TTGGATCATGAGACACATCACA	59.967	CTGAATTCATGACAGGATTGGATGACCAAACTTATATTAGGTTAACATTGATGCAGTTCAGTAATCCTATTTAGGGTTACATGGAAACTATTAATCACTTGTAATTCAACTGGGTACAGTACTATCTATCTATCTATCTATCTATCTATCTATCTATCTATCTATAGTGTGTCAGAATTATATTTTTATGACTCTTGCTGGAGCATCTGACAGAAAATAGAAAAAGTAGGCAGTGATGTGATGTGTCTCATGATCCAA
Tov306	GTGC	10 11 13 14 15 16 12	TCACATTGGCTCTCAGTGCTAT	59.904	GTTGGAGTCAAATCTGGGCTAC	60.004	TCACATTGGCTCTCAGTGCTATGGTGTTTTCTAACCAGCTCAAAATAGCTTGTCTTCACCATTTGGTAATTGAATGTATTGAGTGAAGCTGTGTGTGCGTGCGTGCGTGCGTGCGTGCGTGCGTGCGTGCGTGCGTGCGTGCATGTGTCAGCAGGCTGTAGGGCTGAGACAAATCAGACTGAAAATTACATTTCATCAGAACAGACATGTAGGTAATAACAGCAATGCAAGATACTGTCTTTTTTTGACAACTCAGGTGTTGAAACACATCTCTGGGGCGCCCTGGTGGCTCACCTGCTGTAGCATTTGCCATGAGGGCCTGGTCTTAACCACAGTAGCCCAGATTTGACTCCAAC
Tov34	ATT	12 13 15 16 18 20 21 22 23 25 27 11	CTCCCATGTTTCTTTGTTGTCA	60.008	CCTCTCTTCTGATTGGCTCACT	60.016	CTCCCATGTTTCTTTGTTGTCATCTTCTGCAGACAAAGCTCCAGTGGCTGATGCTGAGGAGGTGCAGAAAGCCGATGTCTCCTCCACAGGACAGGGCGTCATCGATAAAGATGCTCTTGGGCCCATGATGCTGGAGGTAGGTTCAACCAGGCTTTGGTCAGCCTCTGCTTTGTTTATTTGAAATTTCCCACATTTTACACTTTTGCGGTGTTTCATTATTATTATTATTATTATTATTATTATTATTTGAAGTGTTGATATCCATAAGAAGAAATATTTGTGGTTTTAAGAACCAAAAACCATCTCAGTGTAGGTTTATATCTCCTCTCTCGGGCTTCTCTCTGGAGCTCTAGTGACAACAGGTCAGTGAGCCAATCAGAAGAGAGG
Tov328	TTG	15 16 19 20 21 14	TCATAGGTTGTGTCAGGTTTGC	60.037	ATTTGTAATCTCACCGGTCTGG	60.242	TCATAGGTTGTGTCAGGTTTGCAGTGTACTCATGTTTGATTTAGTGCAGTACTTGTTAAAGTTATTGTTTTTCATTCACTGGTACTGCTCCTGCTTTTCCTGACATCTCTTCCTAGGTGGCACATGATAAATGCATAATAGTACAAGTTTTGTTGTTGTTGTTGTTGTTGTTGTTGTTGTTGTTGTTGTTGCTGCTAATTTAGTTGGGTTTTTTATCCTAAACCTTGCAGGTCGAGGCCAGGCAGCAGCGGGAGCTGCTGGACCTGGAGGTGCTCCCAGACCGGTGAGATTACAAAT
Tov290	TGA	10 12 13 14 15 9	TTTGCTTCATATGGATGTCGTC	59.967	TCGCCTGCTTTATGTAGTTTGA	59.911	TTTGCTTCATATGGATGTCGTCTGTTGGCACGGTCTCATAGCCTCCAGCGATCCTCTTGTCCTGAGAAAAAGGAGAGAAAACAAAGCACGCTGCAGTGTGATTAACGACGGAACAAATGACCCACCATCCTCGGTGTGTGAGTGCGGTTTACAAAGTGATGATGATGATGATGATGATGATGACGTGTCTGTGTGTGCATGTGTGTGTGTCCTCAAAACCACAGGCTGTGCTGTTGTCTGCCTGCGTCAGGCTTAATGACCCATCCAGCTCAGTGATTCCCAAACAGAGTTAGTCAAAGTATCTGTACACGTTTACTCTCCCAGGCAAAGTTTAGGCACATTAATTATCAATTTCAAACTACATAAAGCAGGCGA
Tov177	TCA	21 22 23 24 28 20	GATACGCTTCCAGTTACAAGGG	60.021	TATTTGCTCTTTGCTGATGCAC	60.405	GATACGCTTCCAGTTACAAGGGCAGATGTCCATCTCAGCATAAGTCAGCAGCCTTTCCAGGTACACCTAACACAGCACACCGCCATCCGTTCACACACGCAGTGTACACACATAATAGTGACAGAGATAAGAGACTGTGTGTCATTAGCATCTGTCAGACTCTGGTTCGTCTGGTGTAAACTTACCAGAGTGACGATGGCGCACTCAGCAGTGAGCTGCGCGGAGCTGAAGAGAGTCCTTATGAAGCGGTAGATGAGTTTGTGTTCTGGGTCGACCACAGAATAGTCATCTGGAACCTTTTCTCGCTGTCAGGCAGAGGGTCATCGTCATCATCGTCATCGTCATCATCATCATCATCATCATCATCATCATCATCATCACTGGTGCATCAGCAAAGAG…
Tov249	GATA	16 19 20 21 22 24 26 18	CACAAGTGAAGAGGGTAGGTCC	60.031	TCAGCAGCAGAGTTTCAGTTTC	59.803	CACAAGTGAAGAGGGTAGGTCCGCTCACAGATGAGGCCATTTTTCACCAGAATGAGAGCAAACCTCTGGTCTGCTGTGGGACGCTCTACATGAATGGTGCCCGATGTGGGCTCATTATCACCACACGCTCCACACTGGATAGATAGATAGATAGATAGATAGATAGATAGATAGATAGATAGATAGATAGATAGATAGATAGATAGATACTAGAATTTTGGCAGTTGGTACCTATATCAATTAAATTCCATGATTCTCAATATCAAAACACTGCAAAAAACTGAAAACAGTAGCTGTTTTCATATAGTCCATATAGTCAGTGTGCGAGCAGTAGTTTAAACTTGCAAGGTCAAAGATAGTAATTTAAAAAGTCAGTATAAAAGTAATATAAAGTTAACA…
Tov36	GATA	18 22 23 24 25 27 17	ACCTGCTTACTCACACAGGGTT	60.096	CAGTAGTGGCTACACACAAGGC	59.864	ACCTGCTTACTCACACAGGGTTGCGTACAGTGTAATAGAGTGGAAAGAAGGACAAAAGAAGACGTGAACTGCAGCTAACCTCTTGTTCTGTCTGTGTGTGTATGTGTGTCTCTGTATGTGTGTGTGTGTGTGTGTGTGAGAGAGAGAGAGAGAGAGACCTTGTAAATTTTGAAATACAGTGAAGGGTGATAGGTAGATAGATAGATAGATAGATAGATAGATAGATAGATAGATAGATAGATAGATAGATAGATAAACAGAGGGCGTGCTTCCTCTCAGGCATCTTTTTGTGTTAGTTAAGGTAATGCTACACAGATGATGCTGATGATGATATTTGATGATGATGTGGATGTTGATGATGATGATGATGATGATGATGGTGATATTTGATGATAATGA…
Tov194	ATCT	10 11 18 19 20 21 9	CAGGCAAGAAGGTGTAATTTCC	60.001	GAGGAATAAAGGGAGAGGGAGA	60.035	CAGGCAAGAAGGTGTAATTTCCCCTTCCACTGTCACAAGAGCCTGCAGCTCAATGACTGACTGATTTGAGGTCATTTGTAATGTACAACATGTAGGCACAAATCTATCTATCTATCTATCTATCTATCTATCTATCTCTGTGCTTGCAGATCAAGACACTCAGAATAGAAACACTGGCATGCTGCTCCGTTGTAAGACACGGTGGGATGCGGATGAAAATGCTGGCCCCACAGGACACACACGTACGTACACACACACACACACACACACACACACACACACACACACATACATAAAGAGCGGACTGCTGTGGGGCTGACGCAAGACTATCTCTGTCTCACGTGTCTCTCCCCTACGGCCGCCCGCTGCTCCTGACCTTCGAGATGTTTTTCTCTCTCC…
Tov332	ATAG	8 12 13 14 15 17 21 16	CGTCACAGACATGGTACAGTCA	59.666	TGTGCAGATGAACATACACTGG	59.640	CGTCACAGACATGGTACAGTCATCTGTGTTTACATGTGTGTGTACCGCAGAGTGGTGTTGTGAGTCCTGGCTGAAGTTTTGGCTGTTTGGTGCATGACCGCCTATTTAAGGCGTGTTTGCAAATCATTTTATCATTTTAATCATATGAAGAAAGAAAAATAGATAGATAGATAGATAGATAGATAGATAGATAGATAGATAGATAGATAGATAGATAGATAGGTTCATTCAGACTGTCTCTCTCTCTATCTCTCTCTCTCTCACACACACACAGACACACACTTTCAATAGCCCCAAAAAGATGAAAAATTCATTAAAATGCCATCAGAAAGTTAATGAAATCAGCTGTTTAGTTTTAAGCAATAACTACTTATCTATTGGGATTCCTTCCAGAGAGAA…
Tov363	ATT	15 16 18 19 20 22 14	AAACTAACTACCCAGCAGTCGC	59.846	AAACTTCATCTCCTTCAGCAGC	60.026	AAACTAACTACCCAGCAGTCGCATTGATATGTAAGAGGAAAGCGTGTAGCTACCTAATGCCACCAGCCTTACATTATTATTATTATTATTATTATTATTATTTTTATTATTATTGTAGCTGGTCAATGTGCTAGTTTAGCTAAGAGCTTGTTTTAAATGTGAAATTGAGTGGAAAAGGAGAACTGCCACACTGGGAGGACTACTGAATATAAACACGTTGTTTATGCTCTGTGTTTCGGAGGGGTGGCCAGGTTGTTGTGTCCTCTTGTGTTGAGACCAAACCCATGTCCTTTGCTCCTGAGGAAAATTTCTGGCTCTTTAGTTGCGAGCCTCTAACATTGTCTGTCTGCCATTTGGTGCCAGTCAGTGGTGCATTCAAAGACGCACTGAAATGTGAAA…
Group 17	11
Tov101	GAGAA	17 18 19 21 23 14	CTGCTCTGTGTATGCTGGAGTC	60.081	TTATGGCAACAGACTTCCAATG	59.996	CTGCTCTGTGTATGCTGGAGTCAATGATGCTGGGCAATGGCAGTGATGTTGGTGCAGCCCCAAAGAAAAGGAACAAACAAACAGAAAGGGCGAGAAGAGAAGAGAAGAGAAGAGAAGAGAAGAGAAGAGAAGAGAAGAGAAGAGAAGAGAAGAGAAGAGAATTTCAAGGTTGCCTTGGTTTCACATATTTTAAGAGATATATAGCCCTATTTGAGGGTCAAAAACACATTGGAAGTCTGTTGCCATAA
Tov488	CTAT	6 7 8 10 11 14 9	GGGCAGATTTCCTTAAAGGTCT	59.971	AACCTCAGAGGAGCATGAATGT	60.139	GGGCAGATTTCCTTAAAGGTCTGCTGTAGGTATTAATAAAGAAAAAATAAACAAAACTGATGAGCAGATTTACATTTAATTTATATAATATTATGCTATCTATCTATCTATCTATCTATCTATCTATCTATATATATATAATGTTTATTTTATTTTTATAATATTTTTTGAATTATAATCGTGATGATTCACACAGCATGATTATATTAACAGCATACTCTAGCACCACCATCAGGTCAAAACTTCCATTTATAAACAAAAAGCTTCAAATCTAATGCTCACATTAGCATTGAATTACCTGCACACATTCATGCTCCTCTGAGGTT
Tov234	GTGT	9 10 12.5 14 15 13	CTTGAAGCTGGAGAGAGTGGTT	60.053	CGGTCTCTTTCGATCTCTGTCT	60.016	CTTGAAGCTGGAGAGAGTGGTTGAAGCACACTGAGGAAGTGTTTGTGTGTGTGTGTGTGTGTGTGTGTGTGTGTGTGTGTGTGTGCGTGTATCAGCAGACAAATTTGTGTCAGAGACAGAGTGAGAGCGAGAGGGAGGAGAAGAGAGACAGAGACAGAGGGTGGAGAAAAAAAAGGAAAGACCAAAGAACTCTATTTTGGCATTCGTGGTGTTTGAATGTTCTTTTTTTTTTTCAACAACTCTTCTTCTTTTTTTTCCCCTTCAGTTCTCTTGAAGGCAGCGTATTGATTTTATATTAGGTCTGAGCTACCATCTGGCTGCTTTTCATTCCTCTGTTTTTATAAAGCAAGGGGAACAGAGAGAGAGAGAGAGACAGAGATCGAAAGAGACCG
Tov65	GATA	5 10 16 17 19 22 11	AGGAACTCACTGAGGAGCAAAC	59.923	GCATGACAGTGGAATTGTGAGT	60.043	AGGAACTCACTGAGGAGCAAACATAGTCAGAAGGACCATACCAATGTAAATCAGCTGCATAGTTTAATTGGGTGTGTTGATTCAAATGATATAATATAGCATGCAATTATACATGATTGATAGATAGATAGATAGATAGATAGATAGATAGATAGATAGATAAAATACTTTATTAATCCCTTGGGGAAATTCAGAATATTGTTATATAACAGAAGGTAACATCTTGGACATCAAACTACAACATCTTCTGATTGCAGCTGCTGTTAACTTGCTGCATGTAGGAAGCCAAAAGAACATTTTGGCCTTTTTTTTTTTTTTGGCTTTGTCTTTTGCCGTACTCAGAGATCCTACTTCAGTAGCAAATTAGTGTTGTTCTGTCACCAGGCCTGTGTGCTCCAT…
Tov390	GATA	10 16 17 20 23 24 25 26 21	TAGTGGGTGCATCAGAGAGAAA	59.875	CAGTGGATCATGACCTGGACTA	59.989	TAGTGGGTGCATCAGAGAGAAATGTTTCCTTATGACATTATAATTAGCAAAACAAACTGGCGTGGTACAGTTGAATAAAATATATTTTCTGTGCCACTTTGTAATGTTATTCAAGGATATTGACAGCAAATCACATAGTATAATATATTTAATAGAATATGATAGATAGATAGATAGATAGATAGATAGATAGATAGATAGATAGATAGATAGATAGATAGATAGATAGATAGATAGATAGATATACTAATGTCTACTAATGTATGCAGTGTAGAATAATAGTCCAGGTCATGATCCACTG
Tov228	GTTA	9 10 11 12 13 14 15 16 8	CAATGCATGAGTTGACATTGTG	60.035	ACACAGGATAAGACCCAGCCTA	60.019	CAATGCATGAGTTGACATTGTGAGTCAATCAGTGCACCTTTAATGTTTAATGTTTTAATGATTGGATTGTCAAGCAATTAAAAAACTGTATATGAATTTCAATCGCATTATGAGAACTGCAAATATTCCGTTTCTTCCCTTGAAGAGAAAAAAAGTGATGGTGCGTTGTTCCAGTGTGCTGACACAACAGGGCTGGTAAAAACCTTGTGGATTTATGGACAGTCCACTGACTGGGTGGTGCATGTAGTACACCAGTGGTAATAAAAATCAGTCTAACTCATTGTTAGTTAGTTAGTTAGTTAGTTAGTTAGTTACATCTTATTTCTTCTTTCTGTTTCTCGTCTTTCTCTCTCCCCCTCTCACCTAGGCTGGGTCTTATCCTGTGT
Tov98	GGA	13 15 16 17 18 22 12	GTCGACTGACAGGTGTGTGATT	60.080	TGCCGGTTTATAATAAGGGAGA	59.831	GTCGACTGACAGGTGTGTGATTTCCGAGGTCCGGGGCGACCACAGTGGCCTGAACGGATTTACTGAGTCACCCGGTCAGGAGGAGCCCACAGCGGTCGGGCTGGAGGAGGAAGGAGGAGGAGGAGGAGGAGGAGGAGGGCTCGTCTTCACAACCGCTTCCTGTCCAGCTGTGCTCCGGGGTCGGGTTTCAGCAGAGACCGGCCGACAGATGCGGCAGCATCCTGCGGAGGAAAGCGAAGGGGAAACCCCGGACTTTCCCGTGGGTGAGGAGGCGACCGGCGGTGGCTGTAACCGGGCTTCTCCCCCCCTGGATCCGCTGCCGTGCACAGGGGAGCACCAGCAGAACTGCGCCGGCACCGCTGCGGATCTCTGCTGTCCGTGCGTGAACATGCCCAACGG…
Tov23	TCTA	5 7 11 12 13 14 15 10	CTTGGCCAAACCTGCTAAACTA	60.635	GAGTATTGAGGGAGGCAGTGTT	59.643	CTTGGCCAAACCTGCTAAACTAGTTTTTTTTTTTTTAAAACACAGGTACTAAGTCTAACCATCGATAATTCTGTGACTACGCCCCATACTATATTTAATAGTGTCAAAAGTTTGATATTCGGGGGAAAGGGATTCCCCAAGGGATAAATTAAGTATTCTGTCTATCTATCTATCTATCTATCTATCTATCTATCTATCTAGTCTTGCTATATCCAAAGGTAAAACAATTCACCTATACCACCTATTCACCTATGTTGCTGTAACACTTTATTTTAACACTGCCTCCCTCAATACTC
Tov569	ATCT	13 17 18 19 20 21 14	TCACAAGAAATGTTCAACCTGG	60.008	AAGGTGAGTGCAAACAGCAGTA	59.980	TCACAAGAAATGTTCAACCTGGGAATTAAAAGTGATGTGATATGTAGAAAAACTGTTTGGTCAATGCAGCTGAAACATGAAGCATCAACACTGAAGAACTAAAACCTGCAGTTCCTCAAATGACCAGTAGAGTCTTATTTATGTAACTCACCTTTAAAAGTTATGCATAATTGAGGGCGTGGCCTCTTTGAGTGACAGGTGGGTTCTGTCTGCTCAATTCCCCCTGGGATTATTAAAATCATCTATCTATCTATCTATCTATCTATCTATCTATCTATCTATCTATCTATCTATCTGTCTGTCTGTCTGTCTGTCTGTCTTGCTGTTGTGAGGAAGTGAGGAGGTGATTCTAGTATCATTTTATTAATTTGCAGGTACTGCTGTTTGCACTCACCTT
Tov275	TAGA	10 11 13 14 15 16 18 19 20 17	ATTAGGTCTCAGTGGACGTGCT	60.196	TTGTTACGGTGAGCGACTAGAA	59.941	ATTAGGTCTCAGTGGACGTGCTTCATTTTTTTTTTTTTTTTTTTTTTACAAATGAATCTTTTTGATTGAAGCAGCTGCAGCTTTGCTCTAAATAACAAAGAAGATGTTTAACCCCTTGAGATAGTTTCCTCCTTTCCTCAAAGTAGCTTTGAAGTTGTTAAAACCATCTTTTTCCACACTGACTGACAGTCATAATTATGTGGTAGATAGATAGATAGATAGATAGATAGATAGATAGATAGATAGATAGATAGATAGATAGATAGATAGAAACTTAAATGATCCCAAAGGGAAATTCAAAATTCTAGTCGCTCACCGTAACAA
Tov10	ACACAA	4.33333 9.33333 11.3333 13 15.6667 12	GAAACTTGTGTGGGCATCTGTA	60.037	TGCCTTTAGCCAGAAATCAAAT	60.095	GAAACTTGTGTGGGCATCTGTACAGTGTGACTGTATGGTTGCTATAGTTACCTGTAAGGGTATCCATGGTACTTGGACCTGAAAATGGAGAGCAGGAAGCTGAAGAAAAACACCACCAGGCCAAGGCCGACCAGGCAGATGACTGCAAAGATACACACACACACACACACACACACACACACACACACACACACACACACACACACACACAAATACAAACACAAGGTCATCACACTAAATTTCTGGCTGGAATGGCAGTATCAGAATACAACATTATTGAAAAAAGACAATATGTGAAGACACTGCAACAAAACTAAAAACTAAACTGCGATAGATGATTTTGAATTTACATATTTTTCCAAACTTTTTTCCTGCAGACACCCTGATATATGCATAATA…
Group 18	11
Tov199	CCAT	8 9 11 12 13 14 16 18 10	AACAATTGTATTTCACCGAGGG	60.109	AGAGGACAGTTAACTTCAGCGG	59.943	AACAATTGTATTTCACCGAGGGCATCATTCATCAGAAAAATCTCAGTAAACAGAAAAATGTAAAAACATAAATCTTCCCATCTTCTGTCAGCCCATCCTCCCATCCATCCATCCATCCATCCATCCATCCATCCATCCATGCGTCCGTCCATCACTGCTACTGGCGCTCCCAGGTGTGGTGACGAGGACAACGCGGAAGTGTCCTGTCAACAGCGACCCAGGAAGCCGCTGAAGTTAACTGTCCTCT
Tov531	TAGA	7 9 13 15 16 18 19 20 8	CTCCACTCACATGGCATTAGAA	60.132	CTGTGTGTGCATGAATGAAATG	60.035	CTCCACTCACATGGCATTAGAAAAACCCCCCTGTTTGGTGCAGCTTATAAATAAAATTATAATCATAAATAAAATTTATTTTTACAGAATTGTAATATTAACGCTCTTGGCCACACGGTGTCGCCCCCTTTCAACCAATTTTATACGGTTACAGTAACAGGACAATTTGACCACTACTGACACATGCATGCATAATTTATTGGAGGCTGTCGGGTGAGAGTGGAGTGTGGCAGGTTAGATAGATAGATAGATAGATAGATAGATAGAAATAGTAAACAAATAAAATCAGATCTACTTCTGTGTAAACTGAGCAAACTGACAACATTTCATTCATGCACACACAG
Tov111	CAT	14 15 19 20 21 9	CCGCTCTGAGGGAATGTAATAG	60.109	CAGTGCGGTAGGTAATCACAAA	60.054	CCGCTCTGAGGGAATGTAATAGCAAGAGGTGACCCACCCTCGCGTAACAGTTTGCTGTTAAGCAATCAATTATTCTGTCACTTCAACAATTCCTTCTGTTGTTTGTGTTGTGAGATCGCTCATACGCCGTGTGTTTGACAGACAGTGATTTTGGGGCGGGCAGAAGGGCTGCTGCTTTCATCAACAGGCAGGGCAGTGACTTGCCGCTGTGTTCACAGCTCATTCACACGCTGAATAATAATTAGCCTCATTGTGCTGATAATTAGATGTTTGCCATATGTAATTGTACGGCATAGTAATCACAGCTTGAGGTAACGCTGGGCTAATATTTACAGTTGGACCCCATCATCATCATCATCATCATCATCATGTAGTGGGTCATTTGTGATTACCTACCGC…
Tov549	AAG	12 13 13.3333 14 14.6667 15 17 11	AGCTGTCAATCAATCCGCTAAT	60.123	CAATTGTACAAGCCTCAAGCAG	59.941	AGCTGTCAATCAATCCGCTAATTAGTAAGACCCCGGCGGCAGACTAAGTGGCATCAAAGCTGCAAAACTCACAATGGAGGCGACGAGAAAGACACAAATAAAATCAGACAAAACGGGAAAATTCGCCGCTGAAAACATAAATACCGCAAATAAACATGATCAGACGCTTCCTCACACCACCTCTAGACTGGCTGCTCTTTCTGGCTCGCCACCGACGAGCCAGAGAAAAAAAGAAGAAGAAGAAGAAGAAGAAGAAGAAGAAGGGGCGAGCATCCATGCATCCGAGGCGGGACTCTTTCGCCTCTGTACCCGCGCTCCCTGCGTCCTCCGGCCGGGCTGCCGGGGCTCCTGAGCCCCGCCGGGTGATCCGAGCGAACAGGGTCCGGTTTCAAACAGGTG…
Tov131	AAT	14 15 16 17 18 19.3333 20 11	AATACTTGCCTGTCTCCTCCTG	59.773	ACAACAGTGTCATGAATTGGGA	60.277	AATACTTGCCTGTCTCCTCCTGCACTCGGCAGCTGCAAGCCAACAGTTCACACCCACATATACATATTAATGTTTCTGTAATAACAGTATTCAGTAAAACCTATTAAAAACATTTCAAACTCAACATGGAATAATGTGACAGTTCTACAATGCTTGTCACAAACAAATAATATTTTTGCGATACACAATGTCATTAGTGGAAAAAAATAAATAATAATAATAATAATAATAATAATAATAATTCCTCCCAATTCATGACACTGTTGT
Tov463	TGTG	15 17 18.5 19 21 18	TTCCATAATGTTGTGGCACAGT	60.292	TTCATTCGTTCATCAGCCATAC	59.967	TTCCATAATGTTGTGGCACAGTGGTGCAGTGGTTAGCACTGTCGCCTCACAGCAAGAAGGTTCTGGGTTTGGATCCGCTGGCTGGCCAGGGGGGAGTGGGAAGTTTGCATGTTTTCCTCTGGGTACTCCAGCTTCCTCCCAGAAATCAAAGATATCCAGGTTAGGATAATTTCCGACTCTTCCTGTGTGTGTGTGTGTGTGTGTGTGTGTGTGTGTGTGTGTGTGTGTGTGTTTGTTTGTTTGTTTGTTTGTGTGAATGGTTGTATGTCTAAATGTAAGCCCTGCGATGGACTGGCGATCTGTCTACGGTGTGCCCCGCCTTTGCCCAGTGTCAGCTGGGATTGGCACCAGTGTCCCTAAAAGTACAAGCTGTATGGCTGATGAACGAATGAA
Tov573	AAT	20 21 23 26 27 28 19	CAGGGTTCCAGGGTAAGATGTA	60.234	TGTGAAGGAAAGTCCATGACAG	60.149	CAGGGTTCCAGGGTAAGATGTAAAATAATAATAATAATAATAATAATAATAATAATAATAATAATAATAATAATAATAATTTCATTAGGCTCAGAAATACCAACAGTATTTGAAACAGTGGATGACTGGATAAAGTCCTGTTCACTGATGAATCCCAGTGTGAGATGATTAACAGTTACAGAAGTACCCTCACGTATGTGAGGAGACAAACAGGAGGGACCATGATACAGTGAAACCTGGTGGGGGGCAGATTCAGGTCTGGGGGTTTGATACCTACACTGAGCTGATTCCACCCTGACCAAGGAGAAGCACCATTCCATCCATCAGAGACATGCTCCACCCTCTGCTTTTGCAGGATTTTGCAGCAGGGTCATGACCCAGACACCCCTCAAAGCTTTG…
Tov330	AGAT	22 24 25 28 29 23	GAGAACTATTGGATGGACTGCC	59.968	AGGGAACAGGAGAATGTGTGTT	59.901	GAGAACTATTGGATGGACTGCCACTGATGTTGCTTTTTATAATGACTCTGGTAATCGCTGGAGTTTTCCTCTTACCTCCATCATCAGGTGAAAAAATAAGTTTGTCCAAAATGTGGTTTATGACCAAATAAAGACAGACAGATAGATAGATAGATAGATAGATAGATAGATAGATAGATAGATAGATAGATAGATAGATAGATAGATAGATAGATAGATAGATAGATAGATTTTCTTAAACACGTCTTTTTTTTCGCACACTTATCATTTTCTAATCTCTCTCCTAACATTGACCACGTCCTGCAGGACAGTCTTCAGAGCAGTGAGACCTTAAAGGTAAATCTCACAGAGCATCAATCACTGGACTCCAATCCAAACACATGTTAAACACACATTCTC…
Tov86	ATCT	15 16 19 20 21 22 25 13	TGCACTCCTCTTCAGAATGAAA	59.993	GGTTCTTTGGTAAATTGGTTGC	59.758	TGCACTCCTCTTCAGAATGAAACTGGAGATCTAATGAAGAAGAGCTAATGAAGGTGCAGTTCATCTGTGTTTCTCCAGTTAAATTAATAGTATGTAGTATAATGTGTTATCTTACAGGAAATTCAAGTGAAATTTACCCATATACCCCCAAATCACAGATGCAAACATGTAACATCCTCTATCTTTGGAGCAAAAATTGAGAGAAAAAAATGAATAGTTTTATTCACCAGGTGCTTTATCCAAAAACTAAGACATTATAAGTCCAATCAGCTAATATTTCTATGTCAAAAAAAATAAAGACAAATAATCTATCTATCTATCTATCTATCTATCTATCTATCTATCTATCTATCTATCTCAACAGAAAATGGCTTGAGTGATATCCATCAAGCTCTGATG…
Tov171	GTA	14 16 17 18 19 20 13	TTACTGAAGGTGAGCTGCCATA	59.904	TTGTCCAAGTTTGTACCCACAC	59.797	TTACTGAAGGTGAGCTGCCATATCAGTGCGTATGCTGCCACCTGTTACACTGCTTTAGTGGTCAGTGCCTCTCTCTATCTCCAAAGCTTGTTTTTTACAAAGAACAGCCAATCTGATTTTTAACGTCACATGAGCCACAGATAACACTTTGATACCTCATTGAAGCCTAGTCACTTAAACTGCAGTGATCAGTCACTTAAACTGCAGTGATCAGTGCAAGTGCAGGTTTGAGTTGTAGTAGTAGTAGTAGTAGTAGTAGTAGTAGTAAGTAGTTTCAAAATAGTTCAGTGTCTGGCGATTATCTAGAAAATTCTGTTGAATTGCTCTTGAATTTGTAATTGTAACTTTTCAAGGATGTGAGCACCATCTTCAGAACATCTCTTGTATTGGTGTGGGTAC…
Tov313	CTG	18 19 20 21 22 16	CCTCTGTTGGTCTAGTGGGTTC	60.031	GCTGTAGCAGCAAGTTTCCTTT	60.082	CCTCTGTTGGTCTAGTGGGTTCTGTGTGGTAGGCTGAGGCGGCGTGGGGGGTTGAGGAGGCTGCTGAATGGTAGTCGGCTGGGGCTCCTGCTGCTGCTGCTGCTGCTGCTGCTGCTGCTGCTGCTGCTGCTGCTGTTGTTGTGAAGGGGCTTGGATGTGCTGTTGTTCCAGACGCCTGCGTGGCTCCTCGTGCACCCTTCTGCTTGGCTCCAGGATGTCCTCATCATCCCGACCTCTGGAAAACATTAAGGGCAATAATTTCAACCAGGTGAAATCAAACACTTTTCATATATCTGTTGGGATTCATATCCGAGTAAGAGATATCCTTGAAGCTACATCTAGTGCCCTCCTGGATGTCTCACAGGAAAAATGGCTAAATTAAATATAAAACTACACAAA…
Group 19	11
Tov104	TATC	15 16 17 19 21 22 23 26 18	GACCTTGTTGACAAAGGAAACC	59.886	CTGAAAGAGACTGACAGGCAGA	59.786	GACCTTGTTGACAAAGGAAACCACTTTATCTATCTATCTATCTATCTATCTATCTATCTATCTATCTATCTATCTATCTATCTATCTATCTATCTATCCGTCATATACTCTATATAGGTAGCTTGTTATATGTTTGTCTGCCTGTCAGTCTCTTTCAG
Tov502	TATC	12 14 16 17 18 19 8	GTGTGAGAGAGCACGTTTATGC	59.949	CCAGCTGTTGACCACAAGTTAG	59.835	GTGTGAGAGAGCACGTTTATGCAAAGAGTGTGCAAACAGAGGAATAGATAAGCGGGCAATTCAGTGAAAGTGGGTATGGGACTAATTGGCCGGTAATGAAACCACTGGCTTAATTACTCACACAGATATTTAGCTTGTCTGAAACAGAAATCAGAGTATTGGAAAAAAAAACGTACAAGGTCAGAGATATACTGTAGCTACTCTGCAGCTAGACCACTATTTATCATTTATGTATATGTGTGTATATCTATCTATCTATCTATCTATCTATCTATCATGGATGTGTTTACTGTGTACTCAGACAGTTACTAACTTGTGGTCAACAGCTGG
Tov299	CTG	14 15 16 19 20 23 13	TTTAACAAAGGTTGCTGCTTGA	59.925	GCAGACAGCTTGTGTACTGGTC	59.983	TTTAACAAAGGTTGCTGCTTGACTCCTGAAACCGACAGTAGCCAAGACTGCTGCTGCTGCTGCTGCTGCTGCTGCTGCTGCTGCTGACAGTATTCCCTGAGGAAGTGTACCTAACTGCTATACATCCTGTTAGGCCACAGTCCTGCCCAAAGGATGGGTATTAAAACCAGCTGACTATGGACAAAATGTTTACACATAGTGTTGGTGGTAATTAACCACTTAACTCTTACTAACAATAAGACTTTTGATTGATTAATACTATCAATTAAACGGTTAAAATATCCTGGGGCATCAGTACCATCTGAGCCGTGAACAGACAGCCACCAGACTAACCCCACAGCATGTAGACATGTTGCTATTTCTGAATAAAGACCAGTACACAAGCTGTCTGC
Tov352	TTG	10 14 15 16 17 9	GGTCACAAGTTCACAAAGTCCA	60.051	CTGCTATAGGCACAAACTGCTG	60.096	GGTCACAAGTTCACAAAGTCCAAGGTAACACCTTCAGATAACTTGATTCATTCGACCAGTCAAAAATCTAAAAAATATGTTTAAAGTGACATAAAAACTAAAAAGCAGTTTATTATTACATTTGGGAGGCTGGAACCAGTGAAGGGGAGAAGAGAGAGACCAGGAACAGCCGTATATACTGGTGTATTTAAGACTGATTGTTATAGTGAAAATAAAAATACCCATAAGTGTAATCAGTTTTAAAAGCAGATTATTATTATTATCATCATCATTGTTGTTGTTGTTGTTGTTGTTGTTGCAGATACCTGCAGAATGAAGACAGGGAGAGAGACAGAGAGGAAGAGCACAAACTACAGGAGAGAGAAAATACAACGTTAATGATGAGAGAGAGAGAGATTC…
Tov539	TATC	16 18 20 21 22 23 25 19	CACTGTTTCCAAGGACGTTACA	60.067	CACTCCACTTCAAACTGCAAGA	60.465	CACTGTTTCCAAGGACGTTACAATGTCAAATTCATCAGCTGTGACTGATGGGAATGTCATTAGTTTTGCTGGTATTAGGTCATAAACCAAAATATTGGCAAAGTATTGATAAATTATAAGTTATCTGATGATGTCACTAATGTCAATGTAAGAGGCTCTGAGAGAAAAAAGTATTCAAAACTTTTACTGAAGTAAAAGTACCAATACCACACTGCACTCCATCACAAGCCAACATCCTGCACTGAAAATGTCACTTATCTATCTATCTATCTATCTATCTATCTATCTATCTATCTATCTATCTATCTATCTATCTATCTATCTATCTATCATTAATAATAATCAAGCATTCATGTTCAGGCAGCATTTTACTCTTGCAGTTTGAAGTGGAGTG
Tov372	TTC	22 23 26 27 28 33 21	TTACAGCCACAGGCTACACAAC	60.232	TTAATGCTACAGAAAGCCTCCC	59.758	TTACAGCCACAGGCTACACAACAACATCGTTTTGATATGTAATTCTGCACTGAGCCTACCCAAAAGTACAGCCTTTCTCCTTCTCCTCCTTCTTCTTCTTCTTCTTCTTCTTCTTCTTCTTCTTCTTCTTCTTCTTCCACGCTCTCACGTCATGCATCAGCTACCATGTGGAGATGGGGGAGGGGTGCCTCAAACTTTTCACAGATACATGAGGGTTTTTGCAGAAGCTGCTTGGTTGAGTCATAAGAAATTTCAGGTTCTTCCTATTTCCTATATAACGTAAAAAAAAAATAAAATAAAATAAAAAAAATAACAAGAGTAGATCTATTTTATATCCAGTTCAATTTATTGTTATTCTTTCATGCTGATGTATGTAAATGTGAATGTGTGTGATCTTAA…
Tov217	ATCT	10 11 12 13 16 17 14	TGGTTTCTACTTCGCTCCATTT	60.129	TAAAGCTCTGCTGTGCATCTTT	59.316	TGGTTTCTACTTCGCTCCATTTTGATGCACGTCATCACTCACTAGCCACATTTTGCTTTAAGTAAGAGGCCTTTCAGTGATCAAATTATATCAGCTTCAGTTTTAAAATGATCTATCTATCTATCTATCTATCTATCTATCTATCTATCTATCTATCTATCTATCTGTACAGTAAATAGACAACAGGTGATATGCAGATTTTCTATTTCTTTCTGTACTTCCACACAGTAAAAACAGAGTGTAAATATAATTTGATGCCCAGTATCAGCTGAGGCAGAAAAAGAACAGACTGGTCTAAAATGCCAAGTGGCTGCCGTCCAGCTCCAGGAGCCTGTATGTGCCTGGGATGCATATCATGCATGTTTATCTGCTCTTGCCACTCGGGGACGCCAAAGTGCA…
Tov115	ATA	12 14 15 16 17 13	GGCTTCACTGACACACATGAAT	60.043	GAAATCAATCCACCTCCTTCAG	59.940	GGCTTCACTGACACACATGAATGTCAGAGCATCCCTGTATAGATTGGATAGACTATACCACACAGGTCAGTCAATCAAAAGACCAGAAAATGAAGTGAGGAAAGGAAATTTCACTTTTTTGTAACTGACCATTATAATAATAATAATAATAATAATAATAATAATAATAATAGTTTATTAATAATAATAGTTTATTATTATTATTAAAAAGAAGAATTAAAAGTGCTCCACAACAATCAATATATATCAAAGTAACATTAAAATAAACATCAGGGAGGGGCCAGCGCATGCATGGCCTTAAAAAGTACTTAAAAGAGTTTTAAAATCAGTCCTAAAATAAATGGGCAGCAAGTGCAAACAAGCTAAAACAGGGGTGATATTTTTTTTGGACTGAGTTAG…
Tov122	GTGA	8 9 12 13 14 10	GACTGTTAATGGCCCAACTGAT	60.249	CCCTTGTAGGGTATATGCAGGA	60.217	GACTGTTAATGGCCCAACTGATCACTAAGTCCCGCACCCTCAGGAGTAATAAAAACACATAGAGCTAGTGCAAACTGAAAAATTGTTGGAACGCAAAGCAACTGAAGCGTGAGTGAGTGAGTGAGTGAGTGAGTGAGTGAGTGAGTGAAAGGGAGAGAGACTGTTACTGTTGTTATTACTTTTGATAAACTGTGCCAACTCAATTTATTGTCTTGAGCTTTGTTCCTTCCCGGCCTATCTGAATTCTGTGGTATTTATACAATGGACCATAGAAGTTAGTACAGACCACGATTGTTACATTTTGCAAACTCATTCAAATCAGTGTATAGTAAATATAAGTCAAAGTGTGCTACAGTCTTAAAATTTGTCTTAAATATATAAAAAGTGTTGAATTTAACT…
Tov439	AGAT	7 8 10 11 12 13 9	CAACAATAACCACTGATGCGTT	59.926	GACGTTTGAGTGACAAAGCAAG	59.958	CAACAATAACCACTGATGCGTTCGTTAGTGTTACTCTGTCAGGGCTGGGCTGAACCATAGCTCAGAGGTAACTGCAGCTGCCACATGGTGTCGGAGCAGTGAGGAGGGAAAAGGAGAAGACTGAAGCATCTCGCCACATTTACATTCTGTCAGTGCCAGCCCTTTATGGTTGCTTCTCTCCTACTCTTTGTGCTCACATATGTTGTATATTGTTGTATGTTGTATATTTTTTTGGTGCTGCTGTTTCTATTGACAACTGCGCGAGTATGAAATACTGAGTGAAACACAGCTGATTGTTGTGTTAAAGGATGTTTGGAAAACCCTGGCATTTCCCAGTGGGTCACTACACAAACTGGGCAAGCTCAGACAAAAATATTTCAAGATAAAAGCCAAGAAGAT…
Tov457	TCA	12 17 18 19 20 11	ACACTCCCTGAACACACACAAC	59.972	AAGGTGAGTTTCTCAGCTCGAC	60.060	ACACTCCCTGAACACACACAACGTTTTATACCCAGCAGGTGTGTGTTAAATTCTAAACTGACAGGAGGTCTTACCATTGAGCACCATTTAGATTGTTGTGGTGTTGTGCATCGCAGCTCACTGGTGTGGGTCACTGGCAGAGCTGTAGGTCTCTGGTCAAATTAATATTTGACCAGAGAAATATCTCTGTTAAACATCCATGCTCAAGTCCCTCAATGCCAACAGATATTTGGAGAATGTATAAATACAGCAGTATTTAGTCATCATCATCATCATCATCATCATCATCATCACAGCCACTCGTTGATAACAGTAGACAGCCTAAACGACCACAGACCTGCTGTCAGTGTGTGTAACTCTGCCCTGTTTTCCAGGTGCTGGGTCTGAAACTGCCCAACA…
Group 20	11
Tov2	AAGA	12 13 14 16 18 19 15	CCACACAGCTAACATGGCTAAA	60.186	TGAGCTGCTGTTGTTTGAAAGT	60.096	CCACACAGCTAACATGGCTAAAAACCCAGTGCAGAGACAGAGAGAAGAGGTTGAATCATTGTGATGCAAGGACCATTTGGGCAGAAAGAAGCAGTGTTCGTGATAGTACTGCTGTCATTTTTAGTATGTTTAAGTTAGAAGAAGGAAAGAAAGAAAGAAAGAAAGAAAGAAAGAAAGAAAGAAAGAAAGAAAGAAAGACAAGTATGCAGGAGGTGACATTACTTTCAAACAACAGCAGCTCA
Tov214	GCT	12 16 17 18 19 9	CCTTTAGCTCAGCACATCCTCT	60.040	GCGCTGTTTGTTTGATGTCTAC	59.819	CCTTTAGCTCAGCACATCCTCTTATTAGGCTTCATTAAGATCTCTTTATTAAACTTTCACAACAAACTGCAAAGTCAGGCCTGGCAGTCCAGTGTTTGCCCTCTAGGGGGCAGTGTGCGGCCGGACGTGATGAGAGCCTCAGTCTGTGTGGCTGATAATAAGACACAAATAGTGACACCAGAGCAGAAATGCACCCGGCTGCAACATCACGAACGCTGCTGCTGCTGCTGCTGCTGCTGCTTTGAAATAATTTAAAATGAGCTGGTAGACATCAAACAAACAGCGC
Tov464	ATATC	12 13 14 15 16 10	CTCCACTAACTGACCAGCTCCT	59.938	AATCCTCCACTGTCTCACTGCT	60.318	CTCCACTAACTGACCAGCTCCTGCAGATCTTACAGACCTGTCAGGCTCATTTACATCGAACGTTTCAGAGATCTAACTTACCCTCTGAGTTTCTGAATGAGATTGTGTTAGTATCTAAAGATGGACGCTAATGTTAGCTAGTGTCTAACATTTGACTTAAGTTACAGTTTAGCTAACTAATGTTAGCTATTATAGTATGCCCTTTTATTTCCAGTATTCACTTGGCTTTTCATTATCAAAATGAAATATCATATCATATCATATTATATCATATCATATCATATCATATCATATCTAATTTTAGCAAACACTGTCATGAGCAGTGAGACAGTGGAGGATT
Tov218	TCTA	17 18 19 20 21 24 22	ATGGCAAGCTCAATGAGATGTA	59.736	CTTAAATGAATGGCCTTTGCTC	60.095	ATGGCAAGCTCAATGAGATGTAGTGGTGAGGAAGCTTCAGATCAGGAAGCTACTGCTCCACCTCTATCTATCTATCTATCTATCTATCTATCTATCTATCTATCTATCTATCTATCTATCTATCTATCTATCTATCTATCTATCAATCTAAAAAAGGCATCTGAAGAAGTAAAAAAATATAAAACTAAATATACTAAATAAATAAATCAACCAACACTTGTCAAGTCTGACGATGGTGTTGAGGAGGAGGGAGGGCAATAATTGCTGTCGTTTCATGTGTATACCTGTTGTGTCAGCCCCCCTCCATCGCCCTTCATCCCCTGTCTGTCTGTTCTGTGGCCAGAGGACGAGAGTGGACAACAATACTGCCAGCTGCGGCCACAAGCTGTGAGCAAAGGC…
Tov553	GGTT	6 7 8 9 10 12 13 11	ACATTTCGACACATCTGAATGG	59.859	CATGCGTGTGATTATGTGTCTG	60.058	ACATTTCGACACATCTGAATGGGATTTGCAAGGAAATTGAGGCTGTTTGCTTCCACTTCGAGCCCCATATTTAGCTTTTACCAAAACAGTGAAGTAGTAGACGCTTTAAAGTGACAGAAGGTTGGTTGGTTGGTTGGTTGGTTGGTTGGTTGGTTGGTTGGTTTGTTTGTGAACTGAAATTTCATTTATTTGACAACAAGAAAATGTGCCTTGCTCTTTGTTCCTCCAAAAACATCTAACTTAAACATCGAAATCAGAATTGTTCATACAGTATGCTGTCGGCTTAAACACATTGTGCTTGTCTCTGCTTGTGACTTAGGCTACACACTACCAAATTTCAGTTTACGCATCTTTTTTACTATGTTACCTGCCGGCGTCCACACCACTCTGGAGTTTTCA…
Tov141	AGAT	15 16 17 18 19 21 22 23	TTTCCTCTCTATTTCTGCGCTC	60.116	TGATTATGCTGCAAACCAATTC	59.971	TTTCCTCTCTATTTCTGCGCTCGCAGCCTTTACTGTAAGACAGATAAATGCATGTAACATTTAAACTTCCTTAATACATTTTACCTATAGAAATGTAGGTTCTGTTTTGTTTATTGATGAACAGGTAAAAATATTGTTTCCAACTTATTGTCCAAGTTATTGTCACAGATAGATAGATAGATAGATAGATAGATAGATAGATAGATAGATAGATAGATAGATAGATAGATAGATAGATAGATAGATAGATAGATAGATGGTCTCTGTGGGGGAATTGGTTTGCAGCATAATCA
Tov314	TCTA	18 21 22 23 25 26 20	AGAACATCAACTTTGTCCGCTT	60.172	GTAACTTCTCGGCATTGGAATC	59.972	AGAACATCAACTTTGTCCGCTTCGAGGCCACCGATCTCCATGGGGTGTCCAGGTCCAAGACAGTGCCCGTTCGCTTCTTCCATGTATGGAACTCTATCTATCTATCTATCTATCTATCTATCTATCTATCTATATATCTATCTATCTATCTATCTATCTATCTATCTATCTAATGGGTGGATTGACAAAGCCTTACTGAATCCTTCTTCTCATCTATCTTTCATAAAGAAAGCAAATAAAAGTATTTCTCAAAAGTGTCAGGATACTCCTTTAATGAAAACGTTGTATCCGCAGGAGAAAGCCGTATATGGGATTCCAATGCCGAGAAGTTAC
Tov60	AAGA	12 14 15 17 18 19 16	GTTGCTGATGATGTTGTGACCT	60.043	CTCCATCACTCAGAGTAGCCCT	59.901	GTTGCTGATGATGTTGTGACCTTTAGTGGGCCAGGCAACCGGTGAGAGCAGGCCAAGAAAAAAAAAGAGGTAATTTGGAAAGGAGATAAAGGATAAAGCTTAATGGGCATTAGTGAGCAGAAACATACACACTGCTCAAAGGTCAGCTGATTCAAATAAACACAATACAGCATACATTTCAAGCAGTGCATAAAAGTCCTGTTGCAATAAGAAGGCAAACACATATTAACTCACTACACAGACTATAATCCATCATAATCCAGAAGCAATCAGGAAGAAAGAAAGAAAGAAAGAAAGAAAGAAAGAAAGAAAGAAAGAAAGAAAGAAAGAAAGAAAGATTCCAGATACACATCCAAACACACAAAGGGCTACTCTGAGTGATGGAG
Tov448	TATC	16 17 18 20 21 22 19	GGATCAACTGGTTGAGTTCTCC	59.979	GCATTTATGTGACAGCTGGAGT	59.270	GGATCAACTGGTTGAGTTCTCCATTTATTTGAATGGTTTTCAATGAGTTAAATAAGTGAACAGTGAGGGATCATGGACGCCTCAGACATCCTCAATCATAGTGTAAAGTAAATGTCATATCCCAGATATAATATCACTGTATGTCCCATTCATTCATTAGTGATGTTCTAGCTAAATGGTCTATGAGCAACTGGATTTGTTAAAATGCTTCCTCTGCTTACTCACTGATGTTTAACATTGGTCAGTGGTATCTATCTATCTATCTAGCTATCTATCTATCTATCTATCTATCTATCTATCTATCTATCTAGCTATCTATCTATCAAAGGTCACATGCAAACCACTGTTTTTTTTGGTCCTTTTCTAATCTATAACAATGTGTTGTTTTTATTTGTTTTG…
Tov209	TAGA	20 22 23 24 25 27 19	AGAGTTATGTCTGGGAGGCTTG	59.773	TGTTGAGATTAGGTTGTCGGTG	60.030	AGAGTTATGTCTGGGAGGCTTGGGGTTATTTCAAGATTAGATAGATAGATAGATAGATAGATAGATAGATAGATAGATAGATAGATAGATAGATAGATAGATAGATAGATAGAGACAAGGGACACACATGGAAACAGAAAGGCTAATAATAAACACTAAAGTCTACAGTATTAGTTGCTGTTTGCCCATTACCCAAGGTGACTCCTCAAGGTCAGAGGTCAGTAATACAAAAAGCACCACTGTGTCCAGAGTAACAAAGAGGAAGGAGACTAAGACAGAGAGAGAGAGTCCAAAACAATGAAGCAGCACTGAGAAGTAAAATGCCACCGACAACCTAATCTCAACA
Tov224	ACT	16 18 19 22 23 24 26 27 29 30 15	CATGTGTAGTGGGTACAATGGG	60.030	TACGGCAGTGCTTGTACTTTGT	59.872	CATGTGTAGTGGGTACAATGGGGAGGGGTGACGGTGGCAGCAGCTGGTTACCAACCCTGGCAGGAGCAGCAGCAGCAGCAGCGGGGGGAGCAGTGATCTGAGATGCAGTGTAACGCCGTGACAACGATGGCGACGGTTAGATGTTGTTTCCCATCTCCTGGCACTGCTATCATTTCCAGTTTACACACACTACTACTACTACTACTACTACTACTACTACTACTACTACTACTGTTAATTTTCAATTAAAACCACCATGAAGTGCATTGCCTCTGAGGCATTAGACAAAGTCAAGCGACCATCACAGTGGTTTCCCTCGTCATGTCTGCCACCATCACTTCAGAGCAGGCCACAAAGTACAAGCACTGCCGTA
Group 21	10
Tov83	TAA	12 13 15 16 17 18 11	TAAATTCCCACCACCAGGATAC	59.945	GTTGTAAAGCACTTTGTGCAGC	59.990	TAAATTCCCACCACCAGGATACCTGCATGTTGGATTACTATACAGTATTGTGTAGTAATAATAATAATAATAATAATAATAATAATAAACAACCTTATTTGTGTAGCACGTTTCACGCAAGAAATGCTGCACAAAGTGCTTTACAAC
Tov84	TAGA	14 16 17 18 19 20 15	TTGGCTGTCTGTCCAGTTACAC	60.215	ACTACCCACACACGACACTCAC	59.995	TTGGCTGTCTGTCCAGTTACACTAAGCACAATAATGTGATAAGGGCTGGCTGCTCAAAGCTGTAAGGATAGAGCCATAAAACAGTTATAAATGGATCTAATAGTACACAACTGCACACGTGTTTCACAATGATCCACTGTAGATAGATAGATAGATAGATAGATAGATAGATAGATAGATAGATAGATAGATAGATAGACGTGCCATGTGTGAGTGTCGTGTGTGGGTAGT
Tov252	ATT	13 16 17 18 19 15	TAATCACTGTGGGCTCTTGCTA	59.904	GCACACAATCACAACAACTTCA	59.664	TAATCACTGTGGGCTCTTGCTAAGTGGAGGGCAGTCACTCGCTGACAAATCAGCCCCAAGGGTAAACTGCACCATGGTGGCGAGGAGGAGAACCTCCCCAACATCTGGTAACATCTGGTTCAGAGGAAACCAATTTGTCAGTTGACTAATTTGTGAGGATTTCAGGCGGAAGCCATGTAATTATTATTATTATTATTATTATTATTATTATTATTATTATTATTTGACATGGACATTTGTAAGGGTTGATGAAGTTGTTGTGATTGTGTGC
Tov235	TAGA	10 15 17 19 20 21 22 23 24 18	TAAAGCAGCCTTCCGATACATT	60.115	TCAGCTATTTGTCACTTGGCAG	60.440	TAAAGCAGCCTTCCGATACATTGAATTGCAATGTGCTATTTTCTCAGAATATCAATAGACACATGGTTAGCATGCTTAATTGCAACTGAAGTCAATCGTATTAACATTGTCTTCATCAATCACTTTTTCTAACATTATGGTGCCATCAGTTCTCTATAGCTCAGTTTTTATACATACACATACACATATAGGGTTAGGGTGTTAGGGTTAGATAGATAGATAGATAGATAGATAGATAGATAGATAGATAGATAGATAGATAGATAGATAGATAGATAGAAGACCTACATATTAAAATATTGTTTATTAGATTTCCTACATTTGCCTATATCTGCCAAGTGACAAATAGCTGA
Tov426	GATA	10 12 14 15 18 20 24 25 13	CTGTTCTTTAGCTGTTGGGCTT	59.948	GCCTAGAGAACAACAATGGTCC	60.004	CTGTTCTTTAGCTGTTGGGCTTGTTGTCAGAGACACACACAAAAACACTCTGAAAGTGTAGGACTGGTAGACTGAGTGCAAACTAAAATAGATCAAACAGATGCACTGGTTTTAAATGGGAGAATGTTTACTTGTTGTGCAGTGTTTAATGATATCAACTGCTGGCATGGCCACAAGCAGAGTTTTGATGGAACATCTGAGGCTGAGGGGCTATTGTGTGAAAGCTCACTGATATGATAGATAGATAGATAGATAGATAGATAGATAGATAGATAGATAGATCATCACTATCTATCTATCTATCTGTCCAAATTCAAATAAATTAAAAAAGTATATAATCACAACAGGCTATGTCTTATACTTCAGCAGGAGGGTGTTCCCAATCTCACTTTGATCTAC…
Tov563	TCTA	11 15 16 19 21 23 24 25 13	TAAGGATTATTGGGCAAACCAC	60.076	AAGCTGTGTCTCACGGGTTATT	60.061	TAAGGATTATTGGGCAAACCACTAATACAGGCCCTAGGCTGTGACACAGAATTTTCCTTAATTTTGATCTAATGCTGTTTTTAGTGTAGATATTCTATCTATCTATCTATCTATCTATCTATCTATCTATCTATCTATCTATCTAACTTGATGCTGACATTGATACAAAGTCAGAGTTACAGTAGTCCAAAAATGTTACATGGTCTACACATAACACATCGGCCTGAATAAAATGGTGCAGAAATGGGCAAAATTTTGATTTAAATCAAGATTAACACTCAGACAGATACTCAGCTTTTGGTACCTTTGGTCACATTTATTAATAACCCGTGAGACACAGCTT
Tov418	TAC	11 12 13 14 15 10	TGGGTTTGAGGGTCTTTATCTG	60.345	GCTCTCTCGTTCTCTCTCCTTG	59.901	TGGGTTTGAGGGTCTTTATCTGTTAATATTGTAGTTAATTCAGTGGTGCATACTCCAAAGCAAATGTACTACTACTACTACTACTACTACTACTACATGGTTAGGTTAGGTGACAAAAGTTCTTTGATCAAGGTTAAGAACATTTTTGGGTTTTGGTTCAGTGTTAATGAGTAAAACTCATTTTGCCTCATGGTTTAAATCACTTTTGACTTTTTCAGTATTAACCAAGACCAGAATCCCCCAACCCCAACCTTAACCATAACCAAGTGTTGTGAGTTATGTTTAGACACTAATCATAGTTTAAAAGTTTAATCCTACTTAACTTCCTCATTATGTTGATGTAAAATGATAATCAGGGTGGGATTACATTCCTCCCAAGATTTATTTTCCGTTGCAAAT…
Tov78	ATAG	10.5 19 20 22 24 25 26 29 23	CTTTGATGCGGTAAATATGCAG	59.645	TTGACTTGTTGACGCCAATATC	60.003	CTTTGATGCGGTAAATATGCAGTATAGATAGATAGATAGATAGATAGATAGATAGATAGATAGATAGATAGATAGATAGATAGATAGATAGATAGATAGATAGATAGATAGATAGTATTTTAAGAGAACTGAATATAGAAATGTGCCTTCAACATCTCTCAGCACTAGTATCTGATACATCCTTGGTTAATCTGTCACCTCTCCTGTAATTTAAAGCTATGTGATCAACAATTTAAACACACTTAGTGAATAAAAACACATTGCAAATATTTTTGTAATTACAGTATTTGTGCTGTAATGAAATTCAACAGATTTAGAGGTACAATAAATCCTGACACTAAAACAGGGGTTCAAATGGCTGGCCCTCTCCATTTAGATATTGGCGTCAACAAGTCAA
Tov436	TATC	21 22 23 24 25 18	CTTGCTAGCTTCCAATCTCCAT	59.877	GGGCATTCTGGATGACTTGTAT	60.215	CTTGCTAGCTTCCAATCTCCATTCAGCACTGATGTTGAATGTTGTACAGACACAGAAGGTTAATAGCTAATGCTGTGTGAGCTTACTGAAATGAATAATGTGATAAATCAGTTTTTCCTTTACAATAAACTCGCAAACATTTCTAAAGTTCTGCATTGACTTGTCATTATACGATACTGAGTGCAGATTTATGACAGAAAAAAAATTATTTAAGGCTGCAACATTCAATGTGAAAAAAGGTGAGGGGGCCTGAATGCTTTCTGGACGTACTGTACATACTCTTACTCTATTCATATTCTTATTCTATGCTGCTGCATTTTAAGAATTGCATATCCATCTATCTATCTATCTATCTATCTATCTATCTATCTATCTATCTATCTATCTATCTATCTATCT…
Tov538	AAGA	25 26 28 30 31 20	TCCTCTGATCCCTTGTCTCAAT	60.074	ATAACATTGGGTGGCTTGTACC	60.007	TCCTCTGATCCCTTGTCTCAATAAAACAGAGAAAATGCCTGATATTTAAAATGATGAGCAGAGGAAGAAAGAAAGAAAGAAAGAAAGAAAGAAAGAAAGAAAGGAAGGAAGAAAGAAAGAAAGAAAGAAAGAAAGAAAGAAAGAGCTATATATCTGTATATCTGTATAGCAGGTGATGTTTACATCAGAGGTCAGACAGATGTGATAGTAGTTTCTCTCCAGTGTTTTTCCAATATGTCTATAATACATTTCTAACAGTCTTGGTTTAGATGTCCACTGATGTCCAGATTCTCCAGACTTCAGGTAAAGGTGGGACTGTAACATTTTTGGCCCGGTACAAGCCACCCAATGTTAT
Tov245	GGA	10 11 12 13 14 15 16 9	AGTTACCTGCTGAGAGGTCCTG	59.938	TTCCTTTAGTGGCTTTACGAGC	59.919	AGTTACCTGCTGAGAGGTCCTGTTACACTTCGCACGCCTGACAGTGAAATGAGCCGAGGGAGGAGGAGGAGGAGGAGGAGGAGGATGATGATGATGATGATGATGATGCGCAGGTGCTAACCAGGTGCACGGGTAGGCCTAATCAGCTCCTGGGTGTCCTCAGAAACCTCGCTACTGACGGGCTGTTTTCAGGTCAGCTGTGAACCCCTTCAGCCCATCACAGCCGCTACATGGGTATTGCATTGTAGATTTATTGTCCCCATGTGAAACGCTATTGAAACATGATGTATAATCATCGGAATCACTTGCAGAGTCAGGCATTTCCCTTACCCCTTCTCTCCAAGCTCGTAAAGCCACTAAAGGAA
Group 22	11
Tov56	ATT	12 15 16 17 19 20 10	TAATCTTGCCTGATGGAGGACT	60.096	TGTGTGTAGTGGAGAGAATGGG	60.028	TAATCTTGCCTGATGGAGGACTTCATTTATGGTCAAATCTCACCCTCCTCAATCTCTGTGAATTATTATTATTATTATTATTATTATTATTGTTGTTGAAATTAGACTCTCCCCATTCTCTCCACTACACACA
Tov562	TCAA	16 17 19 20 21 22 23 18	ATGTACGACATGGTCAAGAACG	59.920	CTTGCTGTAACACTTGTGGAGC	59.980	ATGTACGACATGGTCAAGAACGTGGCTCTCTTGGCCTTTGGTTCAGTTTAAATTGAAACTTAACACTCAGCATTTAATTGCTTCCCCTCAAAAACCAAGTTCAATCAATCAATCAATCAACCAATCAATCAATCAATCAATCAATCAATCAATCAATCAATCAATCAATCAAAATACTTTGGGGACTAGGTTATGTTATAGTTGCTCCACAAGTGTTACAGCAAG
Tov437	TCTCT	9 10 11 12 13 14 15 6	ACACCGGTCAGTACACCTTTCT	59.960	CAGAAGAGTTTGAGAGGGAGGA	59.988	ACACCGGTCAGTACACCTTTCTTACACCATCTCACTTTCATGCAGCAGCACTGACATGCAGATCGACGTGAACACACACATCCACACACAACACCACTAAACAATGGTCTTAAATCTGTGTTTAAAGTATTCTCTGTCATCTGAATCCTTTTTACTCAGCCACATCACACACAGTCTCTCTCCAGCTCTCTCCTACACTTTGTTTTAAACTCTCTTCTCTTCTCTTCTCTTCTCTTCTCTCTGTCCTCCCTCTCAAACTCTTCTG
Tov295	GCT	10 11 12 13 14 15 16 9	GCTCCTCTTGCTTGTTTACACC	60.303	ATGCCATAATTAGCAGCAACCT	60.016	GCTCCTCTTGCTTGTTTACACCTATCTCTGCGCTCTTGGAGGTGAGTGCTTTCCGTTCGGTGTGCGCTGCTTTGATTCCCGGGGAGCTGTTCCTTTTGTCGGGGTGCTGAAATCCTCTCAGATACCACCACCAGCACCGCGGCAGCAGCGGCGATCGCATCCCGCTCCCGGTTTGAATTCAGTCCCCTTAAACTAAACATCCGCAGCTGCTGCTGCTGCTGCTGCTGCTGCTCTTAGTCTCGGCCACCGACAAAACGAATTTCAGGAGAACAGACTGGCTTTAGTTGCGTGACGCATGGGCAAGGTTGCTGCTAATTATGGCAT
Tov162	ATA	12 14 15 18 20 10	GTAATCAGGAAACGCATTCACA	60.003	AGCCTGATTTCCTCAGCTACAG	60.040	GTAATCAGGAAACGCATTCACATGCAAACTGTGGACACATGCAGCGGCTCAGTGAACTCATTTCTTTCCTCCCCCTGACTTTATTTTGAAAGCGTGGATTTCTTATTTTAACTATTTTAACTGGCAACTTGATGGTTTCAGTCTCAGTCAGACTTCTGAGTGAGTTATTTTGAATACAAGCAAATGACTTATAATAATAATAATAATAATAATAATAATATGTAATTTCTACTTTGATTCACCCACTTCATTACTACCACTGTTTAAAGTCTTTGCCATGCACATGCATGCTTGTAAATAAAACTGGAAACCTGGTTACCTGTGTACAGGGTTTCTCCAGAAGACGGCTGCTGTAGCTGAGGAAATCAGGCT
Tov344	ACGC	14.5 16 16.5 17 17.5 18 15	TAGAGCTCACAGCTGGTTTCAA	60.190	CTTTCCCAGGAAGAAGGGTAGT	59.996	TAGAGCTCACAGCTGGTTTCAATAAAACGCACGCACGCACGCACGCACGCACACACGCACGCACACACACACGCACACACACACGCGCACACACACACACACACACACACACACACACGCCTGCCAAATGTCCAAGCAAGGGAGACACAAGCTTGAATTTGTTTATTTTTACAGACTATTTGATTAGTCAAACATGCAGTTTTCTGCTTCCCAACAAGTTTTGGTGTTACAACAATCGATCCTCTCACTGTGATATCATTCTTTCACTGTCAAATGCCTGGAAGGAAGGGAAAATGGACAAATGGAGGCATATGGTGACAATCAATACAGAGGCCTCTTCCTCTGTGTCCCTCTCATCCAGGACAAACAGGAAAAGTGGAATCAAGACTCTTCACATCA…
Tov281	GCT	14 15 16 18 19 13	TAGATTCATCACAGCCATCCAC	59.962	ATCCTCAAATGATTGTGCAGTG	60.000	TAGATTCATCACAGCCATCCACACTGAAGGCTGCTGCTGCTGCTGCTGCTGCTGCTGCTGCTGCTGCTTGCCCCAGGACTACCTTGTTTTGACGCGGCCTGGTGTATTGATAGCAGTGTGGCGAGAAGCTCAATGACCTCAAGTGTCAGAGAGAGTGGGCCCGGACTGCACTCAACATTCATGCATGTGTTTGTGGGTGGCTACACTGCACAATCATTTGAGGAT
Tov472	GAAGA	11 12 13 14 15 9	AATTAACCAAAGAGCTTTGCCA	60.128	TCATCTTCCACATCTTCAACCA	60.495	AATTAACCAAAGAGCTTTGCCACAATTCAAAACTCATAGTGATATGATATAGTATATCTAAATACTGAAATATACTCAAATATATTATTATTATTATTATTATTATTAGCAAATTTAATATTCATACTGACAAATTATATATCCGTATACCTGCTTGCAGCTAACATGTAGTATGGAATTGGGAATTAACACAGAATTATGAAGTCAACTAGCTACACACAATAAAGGAAATGCTTCAAAGCACTGTAAAAACAGGTCAATGACTTTCTAATGAAGAGAAGAGAAGAGAAGAGAAGAGAAGAGAAGAGAAGAGAAGACTGGTTGAAGATGTGGAAGATGA
Tov485	AAT	10 11.3333 12 20 22 24 25 9	GAGAGAGAGACCAGGAACAGGA	59.991	GCCACTTGAAGGCTTTAGATGT	59.789	GAGAGAGAGACCAGGAACAGGAGTATACTGTTGCTTGTTGATTGTTATAGTAAAAATAATAATAGTAATGCCCATAGGTATTGAAATTATCAATAAAAACAAATAATAATAATAATAATAATAATAATTATTATTATTATTATTATTATTATTATACTGCATTAATTTAGCTAGGTATACCTAAATCAAATTGGCAATTGAGTGTCATTACCAGTACAAGCTCCACCAGTAAAACAACAGTAATATGATGTCATACTCACCACTCTGTTACTGAGTTTAGAGAAACACTGTTTTCATTCCCTGATTAATTTATCGATCTTAAGCTACCATCAATAAAACTAGACAGTTTCTGCACAAATGTTGTACATCTAAAGCCTTCAAGTGGC
Tov316	TTTC	13 14 15 16 18 19 20 8	GTATGAGAGAGGCAACGACCTC	60.276	TCTGTGTCTGACTGCTGGATTT	59.914	GTATGAGAGAGGCAACGACCTCTATTCCATGACTAGTTACTTTAAATGTTTACTGTTTAATGTTTACTAAATGATTACTTACCTTGTTCACTTGTATGTCATTAAAACATATTTCTTTCTTTCTTTCTTTCTTTCTTTCTTTCCGTCTTTTCTTTTTTAACAGGAGAAAAAAAAACTAAGAAACCCCAAAAACGTTATAAATTGTGTAAATGGTCAGGTAGTTATCAAATGCCAACTACAGGTACATTTTTACTGTGTGTAAGGTATATAATAATATGATAAATAATATAATAATATAATTATATATATATATATATATATATATATATATATATATANNNNNNNNNNNNNNNNNNNNNNGAAAGAAGGAAAGAAAGAAAGAAAGAAAGAAAGAAAGAA…
Tov120	TAT	13 14 16 17 18 11	TGACAGCCAACCTACTCTACCA	59.797	AGTCCGATCCAGATGTTTCAGT	60.001	TGACAGCCAACCTACTCTACCACTGTGTGTGTGTGTGTGTGTGTGTGTGTGTGTGTATACATTTCATAATTTATTATCACCTATTGTCATTTATCATTTACTGTTACTGTCATATCAATTTATTTTCACTATTTATTTAATTAAATTATTAATAATAAAGTCTGAAGATAGACACCAGTAGCTTATAAAATAGGGATATTATTATTATTATTATTATTATTATTATTATCTCTTCAGCCTCTGTTAACACAAGTTCACAAATGTACACAACATGTCCAGAGGTTGTGTAAATGTGTCTGTGATGTGTAGAAGGAAATGTCCCACTGAGCAGTGATTGAACAGTGAATTCATTCAGACTTCTATCTGCTCTCCACACACTGAAACATCTGGATCGGACT
Group 23	11
Tov508	CTT	20 22 23 24 25 26 27 19	CCAACCAGGAAGTAAACTCAGG	60.026	ATAAAGGAGCTCCACCAATCAA	59.966	CCAACCAGGAAGTAAACTCAGGTGTGGTGGGGTGTGGCAAGAGGCGGAGCTTCTTCTTCTTCTTCTTCTTCTTCTTCTTCTTCTTCTTCTTCTTCTTCTTCTTCTTTTATAATGGTGAATTGTAATCAGATGGATCTTTATCTCCACCTACTGCTGTGTTATAGAAACGTTATATTCTTGTTGTCAGTCCAGTGTCTTGTAGGTGAGTGAAGATAATATTGGTAATATTGCAACATAAGACTTTGATTGGTGGAGCTCCTTTAT
Tov140	CATC	8 12 13 14 15 16 11	TCTCGTGTCTCTCTCTGACAGC	59.931	TGTCAGACCCATGATAGACTGG	59.989	TCTCGTGTCTCTCTCTGACAGCAGACTTTCTGCCCTGCCTCAAGTGCGGCTATCCAGAACAGGTTATAAACACATTTGCCATTATACATTGTTGGATGACACCTTGTCCAAACTTGTTCATTGCAAGCAGACCCTGGCCTTGAGTCTGACCAATTTTGTAACATCCATCCATCCATCCATCCATCCATCCATCCATCCATCCATCATCTATGCTTATCTGTACAGGGTCAGGAGGGGACTGGAGCCAATCCCAGCTGACACTGGGCGAGGGCGGAGTACATCCTGGACAGGATGCCAGTCTATCATGGGTCTGACA
Tov248	AGA	28 33 34 36 37 26	GGACACAAATATTGTTGCCCTT	60.116	GATGTGTCTTCCACAATCCTCC	60.756	GGACACAAATATTGTTGCCCTTTTAATGAAGTTATTTAAACAAACCAAGAAACAAATAAAAACTTGCTTGTTCTTAAAAATAATGATATTATTGTAATTTTCAGTGTTCACGTGACTTCAGTTAGCCAGTGTTTGAATCTTGAATTGCTTTCATCAGTTCGTAATGTTATCAAGAAGTTTCACAGTCATAAAACTATTGTGACGCTTCCAGGACGTGGCGAGAAGAAGAAGAAGAAGAAGAAGAAGAAGAAGAAGAAGAAGAAGAAGAAGAAGAAGAAGAAGAAGAAGAAGAGAAGAAACTCAATGACAGAAGTTTGTGAAGGTTGGGGAGGATTGTGGAAGACACATC
Tov279	TCTA	10 12 13 14 15 17 18 19 8	ATGCCCATTTAGTCTCCACTGT	59.892	TCTATAGCTGGCACGCTGATTA	60.027	ATGCCCATTTAGTCTCCACTGTAGCTTCAGTAAATTTCACCTCGGACCAGTCAATAGGTTTTAACAGGGACTCTCACAGAGGCTGATGCTTTTCTATCTATCTATCTATCTATCTATCTATCTAATGTAGCCCTGGATGGTGATGGACTATCTAACCCTCCACAACACCACATACATATGTCCAATACATCCATCCTTTTCCTCAACTTTATACCCAAACATACAACCAAAATATTTTTTTCCCTACAACATTATTGTCTTAATCTGCTACCTTTCTATTTCCATGATTTAGGTGAATAACACTCATGTCATTAAATGTAAATGTTTCCCTTTTATCAGACTGAGGACCAGACAACATTTTAGCTTTGCTTTCATGGCCAAAATCCCAGACTATATGGA…
Tov123	GAAAG	9 11 13 14 15 16 6	TCTAAAGCAAAGAAGAGGACGG	60.015	ACTGTCCTTCCTGTCACTCCAT	60.036	TCTAAAGCAAAGAAGAGGACGGTTTTGTTCAAACATAGACAGTGCTCTTTGACAGCCTGCCCGGGGAAAATAAAGGTTAAAAATGAGACACAGCCTTGAGTCCTGATAATGTATGGGGTCTGTCCTGATTCATTCTGTCCGGTGTCTTATAGCCTCGGCCCTCGCCTTCCAACCATCTTTCAGCTGTGACCTACTGGTGGCACCAACATGGAAGCATGCCAGACTCCAAGAGAGGAGACGTGGCTAGAGACATAAGAGGAGAGAGAAAGGAAAGGAAAGGAAAGGAAAGGAAAGATATGGAGTGACAGGAAGGACAGT
Tov12	ATCT	8 10 13 20 21 22 24 12	ACGGCCTTCATAGAGGTTGTTA	60.021	GCGGAAATGTCAGTGATGATAA	59.967	ACGGCCTTCATAGAGGTTGTTAGCCAACAGAAATGCTCCTTTCTCTACTGCGTCCAACAGCAGTGATGCAGAGCGTGATTGGTCAACACTGCTCATATCAGCCCAGGACACCAGAGCCTCAGGACCCAACAGATTATCAACTGTCTGAACGACGGCCTGACATAGAGAAAGCCAGACAATCAACGAATCAATGAATCAGTGAATCAATAAATCTATCTATCTATCTATCTATCTATCTATCTATCTATCTATCTATCTGTCCGTCTGTCCGTCTGTCCGTCTGTTTGTCTATTCATAGTTTACCTGAACATAAGCTCTGCATGTGCGTTCCCTCTTCTGCAGCTGAAAAGAAGAAATGAACCAGACAATTATTGTTAGAATTATCATCACTGACATTTC…
Tov146	ATA	21 22 23 24 25 27 19	ACCACAGTTTCCACACAGACAC	59.972	GCATTTGATTTGCAACCACTAA	60.006	ACCACAGTTTCCACACAGACACCATCAGTTGCCATTACATTTGTGTTACACATTAATGACACCACAACACAAATGTGAATTGACATGAGTGCTGGAGAAACAGTCATGGAAACATTCCTAATCATGCATTTATCTAGATGAGATGAGAGTGCTTTTTATCTAAAAGACTTACATTTTTTAACATCATGTTCAGGGCTGAAGAATCTATAATAATAATAATAATAATAATAATAATAATAATAATAATAATAACAACAATAATATTGCATGTATATGCAGTTTCACAAATAAGACAATAACCATAAGCTTTACTTGTAGAGCCCATTTTATATATTGGGGAGGAAGAGAATTTGTTTACAGGTGAAGTACACAACATAAAAAAATCAAAAAACAGCAATA…
Tov63	TGTGTG	5.66667 9.66667 10.3333 13.6667 14 14.3333 11	GGATGAACAAGGGAATCAAAGA	60.299	GTGAAACCAAACCTCACACTGA	60.051	GGATGAACAAGGGAATCAAAGAAAAATGCAAAAAGAGATTAATGAAAAAATGCTGCTGGTGTTCTGTGTGTGTGTGTGTGTGTGTGTGTGTGTGTGTGTGTGTGTGTGTGTGTGTCTGTGCGTGTATGTGCTCTAACCTCTCTGTGAATTTGTCAGTGGACTCAGAAGGGTAGGCGTGTGGCTGTGATGTGTGTTATGGTGGGGGAGGAGAGAGAGAGAGAGAGAGAGAGAGAGAGAGGGAGGCCAAGTCAGGCAGGCAGTGAGTGAACATGTTTACCACTGACTGAGAGAAAGAAAGAAAGAGAGAGTGAGAGACAGACAGCGAAACACAGAGGAAGAGAGAGTTTAAACAGTTCAGTGTGAGGTTTGGTTTCAC
Tov524	TATC	10 18 19 20 21 9	CTGGAACCAGTGAAATCAATCA	59.971	GATTCTGCAACATCCAAAGACA	60.118	CTGGAACCAGTGAAATCAATCATCCTAAACTGAGCTTATATGTTATATAAAAAGCTTATTGTAGAGCTTTTAGGAAGAGCCACCTGACTATACTGGGTATTGGTATAATATCCAGTATATACTGGATTAATGTCCAGAGTATTATAGTATATATTACTACCATTGCACATAGTATGTTTAGCATTCTATATCTATCTATCTATCTATCTATCTATCTATCTATCCATAAACTCATACTTTGTGTCACCTTTAGTGCTGTTCAGTTTGCCGTAAATGTTTTTTGGCACACACATTTCTTCTGTCACTTCAAACTCCTCTTGTGGATTTTGAGGATTTCTTTGTCTTTGGATGTTGCAGAATC
Tov371	TTCT	9 11 13 14 16 18 17	GTCCATATTGCTGCTTCACAAA	60.138	TCAAAGCTAACGAAGCAAACAA	60.055	GTCCATATTGCTGCTTCACAAATATTTTTATTTCATATGTAATGATGGTAAATAGCCACTAGATGGATGTAGGGAATCATATTTAAGACTATTCACCCAACGTGGGTGATGGTGCGCATTCTTTCTTTCTTTCTTTCTTTCTTTCTTTCTTTCTTTCTTTCTTTCTTTCTTTCTTTCTTTCTTTCTGTAACATTTCCAACAGTGGAATTATGTCAGATACTTCAGTAGAATGACAAGAATAAAATGCCCCATTAACTGCAGTAAGAAAACCCTACAAGGTGCACCTGTCCAGAAAACAAATCCAGACAAGTGAATTTGACATTTTACAGAGAAAAGATGACAGATACTTCTACAGCACCATCATACTCATACTGTTTTTGTTTGCTTCGTTAGCTTTGA
Tov27	AAC	11 13 14 15 17 18 10	TAGAGACGCAGAGCTTCAACTG	59.958	AGCAAGGGTTCATTTATGGCTA	59.990	TAGAGACGCAGAGCTTCAACTGGACCCTGTATAACATCTGAAAATGATGGATATAACAACAACAACAACAACAACAACAACAACTCAGAATTCCTAAAGCTGCAGGAAATGACATATGGCCAAAGTTCATTCAGACTGAATACAAAGCATAATTGCTCCTTGCTTTATTTATACACTTAGCCGTCGTATGGTAGCAAGAGCTAAGCTAGCTAGCAACACCCATGCCTGTCCTTTTCCTCTTGTCTCAGTAAACAAATACATTTTATAAGAACGAACCTACTTTGTCTTAAAGCAAGACTATATAACTTTAGAGGTGCAACAGTCCTCCCTCTTATGAAGCTGAATTTATTAGCCATAAATGAACCCTTGCT
Group 24	11
Tov491	ATAG	8 15 16 18 19 20 17	ACCTTGTCTGTCACAATGATGG	59.891	TGAGGATAACCTGCCTTTGTTT	60.001	ACCTTGTCTGTCACAATGATGGACAACAAGAAAGTCAAACACAACCCAATAGATAGATAGATAGATAGATAGATAGATAGATAGATAGATAGATAGATAGATAGATAGATAGATAGTATTTATGCAGGTTTTATCTCAAACACAGATTAAAACAATACCATGATTATGACTGGACATAACTGTGACTAAACAAAGGCAGGTTATCCTCA
Tov406	TGGA	11 12 13 15 16 14	GGACGGTAGTCAAAGTGAGGTC	60.038	GTTTCAATGCAACAGCATCAAT	60.010	GGACGGTAGTCAAAGTGAGGTCCTGGATGGATGGATGGATGGATGGATGGATGGATGGATGGATGGATGGATGGATGGACGGACGGCCTGAGGCTCCATGTCCTCACAGCTACTGGCAGCTGTTCTGTAATCTGAGCTGTTCATATTCCACAAACAATCAATTTTTGTTTCCCCGTTTTGCAGCTCTCGTGTTACTTTTAAACACAGCAGCTTCAAAGATTTCTGCAGAGTCAGCTCTTAAGGTTCAATTTATTAGAGATCTACAATTTGGTGCAACAACATTTTTATGTAGTGCCTGATTGATGCTGTTGCATTGAAAC
Tov51	CAA	17 18 19 20 21 22 27 16	CTGCACTTTAACAGGCAGTGAC	59.980	GCACATTAAAGCATTAGACGCA	60.286	CTGCACTTTAACAGGCAGTGACTCATCCAAAACCAACTTGAGTTTTACATTACATACAGATGCACAATAACCCAGTATGTAGCAAAGATAATGACAAGTGGCACATATAGTACATGACTGTTTGATTGAAAATTTAAAAAAGACAAAAAAAAAAACAATAATATTGCATTTTTGATGAGATGTATTGATTTGTTGATATATTGATTTATATCAGGTCTCTTAGACATCAATCTCAAATTTATGATATTTACGATCCATCAACAACAACAACAACAACAACAACAACAACAACAACAACAACAACAAGAGATGCATCAATTCAACTCTCAATCAGTACTTTCATGTTATGTTGTTAAATGCAATCAGGCTGCGTCTAATGCTTTAATGTGC
Tov566	CACA	13 14 16 16.5 17 15	CAGATGGAAACCAGTGCTACAA	60.168	TTCCTTAATGGTTCCCAAGATG	60.177	CAGATGGAAACCAGTGCTACAAGGACGTGCTTTAACGTGGCCCAACTCCAACTGTGGCTCCCTGTGAGCGCACACAGCCTCACTGAACCACCACACTACGACGCACTGGGTGCCTCCTCAGCACTGCATGGAGAACTGGTAGAACCAGACAACATGAGTGCACCTCCACATCTGAGGTCACGTCACAGCATGAAGACTTCACAACCCTACTGTGAATTTACTCCGTGTGTGTGTGTGTGTGTGTGTGTGTGTGTAAGTGCCTTTGAAGCAGCTCACTGAGCCTCTAGCGGCTGATGGAAAACCTCTCATGTGTCAAAATGACCGCATCACCTCTCCCAGCCCACATACACACACACACACACACACACACACACACACACACACACAAACACACACGCA…
Tov505	AAG	15 17 18 20 22 24 24.3333 14	AGTCACTCCACACAGGATGCTA	59.792	TCTCTTCTCATTTGCATCAGGA	59.955	AGTCACTCCACACAGGATGCTAAAAAAAAAAAAGAAGAAGAAAAAGAAGAAGAAGAAGAAGAAGAAGAAGAAGCAGAGGGCATGGAAAAAGCAATGAGCCCTTTATTCTCTCAGAGGCTAAATGAGCATATAGCAACACATTAGTCAGCCTGCTGGCAGGTTGGGTTTTGTTCCTGCAAGGGAGGCAGAGCTTTGGTCCTGATGCAAATGAGAAGAGA
Tov155	CTC	16 18 19 20 21 12	CCCTTTCCTCATGTTTCTGTTC	59.976	CATTGAATGAAGAGTCCTGCAC	59.740	CCCTTTCCTCATGTTTCTGTTCTGTCATCGTTTGTCATGGTTTCTGATCCTGCTATCGATTGGCCGACACAGTCTGACTGCGTGGACTCTGTGCTGTGCATATTGTTCAGTTACACACCTTCTTCTTCTTCTTCTTCTCCTTCTTCTTCTCCTTCTCCTTCTCCTCCTCCTCCTCCTCCTCCTCAAAGGGCCGTTCTACCAAAATCAACTTTTTTGTTTGTTACTTTGCAGAAGCTGACGTTTTTTATTTTTTGGTTTATCCAAAGTATAAATGACAGTTTCTTAACACAGGTGCAGGACTCTTCATTCAATG
Tov24	ACAC	15 21 22 23 24 17	GAGGCTGGAGTCATAAATTTGG	59.966	AGGTTAGGCACTCAGGTGTGAT	60.060	GAGGCTGGAGTCATAAATTTGGTTTCTCTAGACTCAACTTGACAAATATAAAACATCTTTAAAACCAATGACTTATGACTTTTGATTTGAAGATACTTGATACCTTACTCCAAGAGCAAAGATAAAAAAGTTTTCCATGCATTGATTTATTTGTGGCGGCTCACCACAATATCAACATGGACGGCCACATATTGATTTTCTATTTTATCATTTGTGGTCGCGCTGCTTCTCTTTCCACTGCTCCACTCCCTGCTGAGGGTGAGGCTGCATACTACACACACACACGCACGCACGCACGCACGCACACACGCACACACACACACACACACACACACACACACTTGTACTTCTATCTTTGACATAATGCATTCCCTAGACCTTTACCCTAACCTTAACCAT…
Tov112	AGAT	11 12 14 18 20 26 27 17	TGAAAGATCCAGTCAAAGCTCA	59.993	AATCATCATCATCATCTCGCAC	59.930	TGAAAGATCCAGTCAAAGCTCAGACAATGGAATCATGATGGAGAACGCGATGGAGAACGTGATGGAGAATGTGATGGAGAATGTGATGGAGAACATGATAAAGGAGGTGATGGAGAATGTGACGAAGAATGTGAGTGAGATAGATAGATAGATAGATAGATAGATAGATAGATAGATAGATAGATAGATAGATAGATAGATAGATCCTTTATTTATCCCCAAGGGGAAATTCAAATATCCAGCAGCTCATCATAGAGACAAACATTCCTCCAGTCATAACCACAAAAAAGACAAAATAAATAATAAGTATTAGAGTAAGTGAATAATGATTAAAATAGAGATAAAAACAAAATAAGGTAAAAACGTGATAACATGATAAATAAGGCACAGTCCAGAGGC…
Tov262	TCTA	13 19 20 22 25 26 27 28 18	ATCTTGGACAATACCAACCACC	59.983	GCAAGTTGCAGTCTTAACATGG	59.813	ATCTTGGACAATACCAACCACCCTCTCCGTAACATCCTTGCAGAGAAGCAGCTACAGCAGCAGCCAACAGCTCATCTCACTGCTCTGCAGGGCTGAGAGGTTCAAGAAATCCTTTGTTCCCACTGCCATCAGAGTGTTCAGCACCTCAGCTAAAGGCATTGGGTCATGACACAGATTTAAATCTTACCTGAATACATTAATGATCTACTAGACAATCTGAATTTCCCCAAGGGATCAATAAAGTATTCTATCTATCTATCTATCAATCTATCTATCTATCTATCTATCTATCTATCTATCTATCTATCTATCTATCTAAAAATTCTTTACCCTGATAATAATGTTTCTTTGCTTTTCAAGGACGTCTGTATTATTAAGTCAGACATATTGAAGCTTTCA…
Tov251	GATA	8 9 12 14 15 11	GAGTCCCACAGTGTTCACAGAA	60.197	CTTTCATCTCCTCGCTCTTGTT	60.019	GAGTCCCACAGTGTTCACAGAAGGTGGGGCTTTTGTAGTTATAGACTTTAAACCTGTGGGGCATGTCGATCTTGAAGCGCTCCTTGTGGATCTGCGATAGATAGATAGATAGATAGATAGATAGATAGATAGATAGATAAACTTTATTAATCCCTTGGGGAAATTCAAAACACTGTCAGCACACACCTGGTCATACACCATAACTTGAGAGGCCCTACTGTAGGTTTAGCCTTGAAAGACCTTAGGACAGACATAGCAACGAAGCCAACAGCAGGGGAAAAAAATCAGTAGTAGAAACACTTCCTGTATCCAGACAGTGGGTGGCAGGTCTGTCGTTTCTACTGTGTGTTACAACACGAGGTTTTGCAGTCTCTTTTGGATTCATTAACTCAGCAGGCA…
Tov296	ATCT	17 19 20 21 22 25 18	TAAAGAGGCTGGGTTTATTGGA	59.964	AATATTCACGTCAGCAACATGG	59.889	TAAAGAGGCTGGGTTTATTGGAAATCTATCTATCTATCTATCTATCTATCTATCTATCAATCTATCTATCTATCTATCTATCTATCTATCTATCTGTGTTTTGCATCATGCCTCAGCATGTTTTTGTTGTAGTGTATAACAGAGAAGAGACAACAGTGAACAGAAATCTGGCAGGTCTAGTCAGTAGGACATGAACTCTCATGCTCTCTTAGTCTGCCCACAGCATGTTGTCACAAAGTACGGTTAAACTGGAAAAAATCTTCTGCCTGCAGCTGCTGTTTTTACACATCCACCAGTGTCTCACTCTCCGTACAGACAGACCAAAGCTTTTGACTTTCATGTTGATAGGGCAGCGTAATATGTATTGAGTCTGCTGCAGCTACACAGAATCTTATCTTT…
Group 25	9
Tov239	ATA	15 17 18 20 21 23 24 26 14	CCAGTAACAATCAATGAAGCCA	59.996	ACAATTCACAACTGGACCACTG	59.930	CCAGTAACAATCAATGAAGCCATGTTTGTATCCCTTATGACGGAAGGTTGGGATAAGTTGACTCCCGAGAATATAATAATAATAATAATAATAATAATAATAATAATAATAATAGTCATATGTAATATAATAGGCTATACAGCATGTTTATGCTTCAAATAATTTTTCCTGAATCGGAGCATTTGGAGGTAGCATGGCTAGAAGGCTAACAACAGTGGTCCAGTTGTGAATTGT
Tov519	GTGC	6 10 11 12 13 15 14	TTCATGTGATAAACGCAAGGAC	60.003	GTAGCAAATGTGGTGACAGGAA	60.037	TTCATGTGATAAACGCAAGGACAGCGGGAATATGAGGAAAGATGAAATTGTGCGTGCGTGCGTGCGTGCGTGCGTGCGTGCGTGCGTGCGTGCGTGCGTGCTGCGCCTGAGACTGTATTTGTTTTACCGAATGGTTGAGCATTGAATATTGAGCACTGAGTAGTGTTTTGAAAATGGGATGCAGAAGCTTAAACTCACATCTAAGAAATGTAATATTCCTTTCTGCCGACATTTGCACTATACGTTAGCTGTTGAAATGAAGATCATATGCATCTGCTTGCTGCTTCTTACATTCCTGTCACCACATTTGCTAC
Tov50	GAGAA	9 10 11 12 14 15 8	GGGAGAGGTAGCGATACAAAGA	59.747	TTGACAAGACTGAACGCTGTTT	59.958	GGGAGAGGTAGCGATACAAAGAGTTGGACAACAGAAACTGAAGCACAAGAACTGAAGGACTGATCTGAGGGGAAAATGTGGAAGTAAACTGCTTTGCAAGACTTTATATAAAAGTCTAAACATGTCTGGCTAAATGTGACCATGACCTTTGAGAAGAGAAGAGAAGAGAAGAGAAGAGAAGAGAAGAGAAAAGGAGATGAGAGCAGAGAAGTACTCAAACTGCATTAAAAGAAGAAAAAAGCATGGAAGCAGAAGAGGTCTGGATATGATCTGGTCTCGGATACAAAGCAGCAAGCTCGCTGTCAGACAAACAGCGTTCAGTCTTGTCAA
Tov85	AAT	11 14 15 16 17 20 10	TAGTGATTACACCGTCACTGCC	60.059	TGACTGTAGAAAGGCCAATGTG	60.168	TAGTGATTACACCGTCACTGCCAACTGCAAATCAACATATATGCATTCTTCTCATCATCAAGTTCCCATCATACCTTTTGAGCTAAGTGTTGAAACATGTTTGTGTATAATCCAAAATTAAATAATAATAATAATAATAATAATAATAATTTTGGGCTGAAGGTCTGAGAAAAGTGCAGCCTGAGACACCTGGCAAGCACATAATTTTCTAACTTTAAAAATATGGGAGTTTACGATAGGACATTACATCTTGTAGACACAGATTCTAATCCATAATTCAACACAAATATCATTATTCATAATAAACATTTCTGGTGCAAATTTAAAAAAATTGTGATTGGATAATAACAACTCACACACATGCACATTGGCCTTTCTACAGTCA
Tov326	GAAA	17 18 20 21 22 27 19	TCCTCCTCTCACTGTTGTCTCA	60.026	TGGTTCCTGGTGTTAGGAGACT	60.031	TCCTCCTCTCACTGTTGTCTCAGTCACTTTAGAGGTGATGAGCCTGAGCTGTTTGTTATTAACAACTGCCCTCAGAGATTTTCTCTGTATCACAACCACTGTTTTACTGTTACATAAGTCCATTTAGTGAAAGAAAGAAAGAAAGAAAGAAAGAAAGAAAGAAAGAAAGAAAGAAAGAAAGAAAGAAAGAAAGAAAGAAAGAAATAGTACAATCTACCCTCTGGTTCTGAGCTATTCTACTCTGGATCACTGCTTCACATCTGGCTTCTATTGAGGGAGGGATTGGGTTGCACACACTCTTGCCCAACCTCTCTTATGTGTGAAGACTCAACCCACACATGTGCATGTGAATAAACGTACACACAGGCTCTCTCTTGCTCTCTCAGTTTATGGGCACTG…
Tov564	AGA	14 16 17 18 19 13	AGATGTGCTGCACTACACCAAC	60.245	AAGTTAACAGGACCTGAGCGAG	59.943	AGATGTGCTGCACTACACCAACAAAGGCAGAGGTAGAGAAGAAGAAGAAGAAGAAGAAGAAGAAGAAGAAGAAGAGGACAACAACTAACAAGTAAACATGGATGTAAACTCTGGTATGTTTCATGAGGAAGGAAATGTTCAACATGTTTGTTAGAGTTTGAGGATCCAAAGAAAAAATTGAACAGATACACACACACACAGAGTCCATCTACAGCTGCTCTCCAACAGTAGAAGCTAACGTCTGTTAGCTCGCTCAGGTCCTGTTAACTT
Tov243	TTA	19 20 21 22 23 30 31 32 16	AAGCCACTGTCTGCTGTGTAAA	59.980	GACACAGACTAGAGAGCCAGCA	59.816	AAGCCACTGTCTGCTGTGTAAAAAAGTTCACAGGTGCCATTTCAGGAAGCTAAATGAAACTTAATTTAGCAAATTTATTATTATTATTATTATTATTATTATTATTATTATTATTATTATTACATATTATCATTTGCAAGACTGCAAGTTAAATTATATCTACGAAATAGCACTCGGTATAGAACACATACAAGAGTTGTTGAACATATTAAAAATTTGTTTCTGTTATCTTACATTATCCTTTAAAATTATGTTTATCTGAAAAGTGTTACTTTCATGCTGGCTCTCTAGTCTGTGTC
Tov567	AGAT	16 18 19 20 20.5 22 23 21	TGCAGGTCTGAGGTCAGTTAAA	59.914	AAGGTCTCACAGTCCACATTCA	59.622	TGCAGGTCTGAGGTCAGTTAAACACACTGTGACCTTTACTTTGTCCGCTAGAGAACAATGATGAGTTGGTTTTCACACTGTGACAGTCATAATCATTATTCCTGAGACTTTTATTATTGAAAGTTTTTATCTAATTTTCCTGATCAAAATCAAAATATTGAGATAGATAGATAGATAGATAGATAGATAGATAGATAGATAGATAGATAGATAGATAGATAGATAGATAGATAGATAGATAGATGAAAAACTACTAGGAGATGTAAAACTACACTGAGATGGTTTTTGGTTCATACAACCACAAATACATCTTCTGATGGCTATCAACACTTCAAATAAAACAAGAAGAAGAGTGAGATATGGACCTTTAAGATGTAATATAAATGTATGAATGTGGAC…
Tov22	TCAG	9 10 11 13 14 15 7	TGGCTGAACAATGGTTGAAATA	60.356	ACAGGACACAGGGCTAATGAAC	60.424	TGGCTGAACAATGGTTGAAATATCATCAGTCAGTCAGTCAGTCAGTCAGTCAGCGATGTTCAGGATTACACTGTTGAGGTTCCGCCAAAAATCCTGCAAATCTTTCTCACATTTCTGGAATCAACTGATAACCTGATTAATTTCTTAAATTTGGCATTTACCCATTTTTCGTTTTATATATAGGTATGTAGATATGATATAAACACAATGTTATATGTTTCAGTGATGTATTATTATCATTTTATGAACCATCATAATTGTTCAGCTCACGGGTGAGAGGGTGGGAGGGAGGGAAGTCGTTTCAAAGACGACTTGAAAGCTATAAACAAACCACTCTGGAAAAGAGGTGGATAATGTTCAAAACCAGGAACAATGAGAGATACAACAAATTGTGATGCA…
Tov541	ATCT	14 18 19 20 21 22 15	GTCAGAGCCAAGATGACACAAG	59.914	TTTAAGCTGCATGGAAACCTCT	60.257	GTCAGAGCCAAGATGACACAAGATGACTTGTCACACTTTGCACTCTGAATTTTCATCACAACACTACACTCCAAATACTAACCATATTGATATTATATATCATATTCATACAATATTTGTATCCATCTTTTTGCACTTTCCATTTACATATGCATATACATAGTATATTATTATTTATATCTGCCATTCTGTATTTTTATTTCTTTCTGTCTACCTCTGTATTTTATTCTATTGTATATTTTGTATTATAATACACCGGACAGCTGTAACAAACTAATTTCCCTTCGGGGATGAATAAAGTCATCTATCTATCTATCTATCTATCTATCTATCTATCTATCTATCTATCTATCTATCTATCTGAGTTACAGCAGCGCAAGTGCGAATGCAAATAGTATT…
Tov241	ATT	16 17 22 26 27 28 31 15	TTCCTTCACAATAGCCTGGAAT	59.966	TATGCCAGTATGCACATGATGA	59.983	TTCCTTCACAATAGCCTGGAATGTTAATGTCCATAGATTATTATTATTATTATTATTATTATTATTATTTATTATTATTATGTACAGCTCCGTAAATGACTGCAGTCCCTCGTGAGAAAATCACTCTGGTGCTGTCTGGGAAAATGTTATATCTCCAAAATCTAAATTTGTGAAATGTAAATTCAAAATGTGTTTGTTTTCTTTTGTTTTTTTTCCTGGACAAAGAAAGATTTTTCATCCAGTAGAAGAATACATGATCAAATATGTACACACTTGCTAAATGTGTGGTTGGAGATACCTCTCTATACACACAGGTTTTTCATACTTTGAGGTGCTCTGTGTTCTGCCTCTTCCTATTTCTTAAATAAGAACAAGACAATCCGTGTGTGTGTGTGTTCC…
Group 26	11
Tov348	ACAC	13 18 21 23 25 26 24	CCAGCCAGGACACAACTACATA	60.052	CATAAATAACCAGCACTGCCAA	60.020	CCAGCCAGGACACAACTACATACCATGTTGATGTAGCAGAAAGACACACACACACACACACACACACACACACACACACACACACACACACACGCACGCACGCACGCACGCACGCACGCACGCACGCACGCACACACACGGTTTGGCAGTGCTGGTTATTTATG
Tov311	TAT	14 15 16 20 21 25 26 27 13	TCGTTCCTGTGAATTTCATTTG	59.975	GCCTCAGTTTACAGCCTCTTGT	59.950	TCGTTCCTGTGAATTTCATTTGAACAATTAGTAAATGGCTATATTATTATTATTATTATTATTATTATTATTATTATTATCATATTAGTTAATTTTCTTTTATTTATTTATTCTTTTTTGATTTTTATCTTTTGGTTTACTCCAGACTCACTGATAAACTGGTCACTGCTGTTCCCTGCAGAGTTTCTGTGTTTTTATGTTTACAAGAGGCTGTAAACTGAGGC
Tov540	TAT	13 14 15 16 17 18 23.3333 12	AGACGATCCACTGGAAGTTCAT	60.001	TTCACCGTCTGAGTGTCTGTTT	59.809	AGACGATCCACTGGAAGTTCATCGAGTCCCTGGAGCCGCCCAAGGTGGTCCACGCCCGCTGCCCTGACATGGTCACCAAAGGCAACCTGTACGGCCAGGTGACGGTCCGCATGCACTCCAAACAGGTATGGTCCAGGTGTTAACGGCTACACAGCAGTTATGATACCAGTATCAACTGTTTGTGTCCAGAGCTTCGTGTGTGTGTTAGTTTTTCCTCTTTTTATGAGATGATATTATTATTATTATTATTATTATTATTATTATTATCATCAGGGAAGTAAAGAAAAGAAGTGAAGTAAAATACAAACCCTGCAGCAAACAGACACTCAGACGGTGAA
Tov455	CTTT	10 11 14 15 17 12	ATGTTCGTCATCATGGTACAGC	59.888	ACACCTCACTCACCCAGAACTT	60.074	ATGTTCGTCATCATGGTACAGCAGAGGGGCTTCTGCAGCAGCGGAGTTCTGTCAATGAAAATGAACGACTGTTGTCACGTGTTAATGTGTTGTGAGGATGATATTAAAACAGCAGCTGGTGTCTCAAGTCATTTCAGCTTCAGTATTAACTGTGTTGTTGTTGCATGAAACAAAAGGTGCTCCAGCAGAACTTCAGCAAGCCACAACAGAGCAGAGGCAGCTACTCAGCCAGGTATGCAGCACCATACCTTTCTTTCTTTCTTTCTTTCTTTCTTTCTTTCTTTCTTTCTTTCTTTACTCACTCCTCATCATCCTCTGTATTGCTCCACAGATCGATGCTGTGTGCTCATCCTACCTCTCTGCAGACCTGAAGTTCTGGGTGAGTGAGGTGT
Tov38	TGC	15 16 17 18 20 10	CCTCGATAAGAGACAGAGCGTT	60.040	CGTTTCTACACAGTGATCAGCC	59.803	CCTCGATAAGAGACAGAGCGTTTAAATGGGCAGACAAGGTAAATCAGAATATGGCCTAGCATGTGCTTGTGTGTCATTATGTCTGCATGCATGTTTTCACTCTATATTGGCGTTATATATGTAGCTGCTGTGTTAATGTGCATCTGTTCTGTCTATATTTCTACACGTTCTCCTACATGTGTTTCTACACCTTCCTGTGTCTGTGTATGTTTCTTCATGTGTGCATGTGTCTGCGTGTGTTTACACCATCCTTTAACCCCCTCAGCTAACTCAGTGGCCCTCGCTGCTCGGGGGTTTAGCATCATGCTGCTGCTGCTGCTGCTGCTGCTGCTGCCCCCCCCCAACCCCACCAGGAAGCCAGGGGGAGACAGAGTGCGAGGTGGTCTGCTTGGCCATGCT…
Tov292	ATCT	12 13 15 17 18 11	CTTGCCCTGTGTCTACTCTCCT	59.938	CAAGGCATCTTCACATTAACCA	59.996	CTTGCCCTGTGTCTACTCTCCTGCTGCATCAGTGGAGTGGTCCCATTGAAATGAATGAGGGAAAGATGGGCCCAACAGTGGGGTCTCAAGATGATGACATTTATAGATTCATCACTCGTTCTGTCAACAGAGCAAGAATACTCAACTAATTTCCCTTTGGGGATGAATAAAGTCATCTATCTATCTATCTATCTATCTATCTATCTATCTATCTATCTCCCTCCAAGACTTCCATGAGATTAGCTGTGGCTGATGTGATGATTCCTAATGATTTTGATGACACCATCAGGCCTGATGGTCTCCTTTACCAACTCTTTGGTTAATGTGAAGATGCCTTG
Tov301	CTTCT	12 13 14 15 16 8	TTACCACTCTGCTCCCTCTCTC	60.016	ACTCTTCCTGTATCCACGCATT	60.026	TTACCACTCTGCTCCCTCTCTCAGGTTAAGTGTTAATGGGTTTCTATAGCTCTCTGATGTTATTGCTTCATTTAGTTTTGGCAGAATGAGCCTTTAGAGCCAATTCATTCTCTCCTCTTCTCATTTAACCTTGGGGATGGCAGGACAGGAAGGCCATTACAAGACTTCTCTTCTCTTCTCTTCTCTTCTCTTCTCTTCTCTTCTAGTAGATCTTACTGCACAATTTTCTATTTTTCTATTCTTCACATTACTTGTTTATGATGTGTGAAATAAGATGAAATTTTTGGCAACTTCATGTCTACTGTATGTGTCTAAGCTATTTCCATACAAATGCAAAATGCTCTGATATATAAATTGACAGAATTAAGTATTAACTGGCTCAGTGTCACTTCATACACA…
Tov412	GTGC	10 12 13 15 16 17 8	AGGGATAATGAGAGCAGCTCAG	60.004	AGTTGGGAACCACAGCACTAAT	59.928	AGGGATAATGAGAGCAGCTCAGCAGAGGTGTGGTCAGATGATGTGAAAAGAAATGTGCGTACACTCGGAAATAAATTATTACATCTTTGTCCAGGCGACATAAGATAACCACTACCTGGTAGAGAGTAAAAAGGGGGGAAATCCATATATAGAGATGTTTGTAAAATCAATGTAGGCCACAGTGAAGTGGAGTGGAGAACAGCCCCTGAAGAAGGGTAGCAGATTGCACAATCTCCCAAGAGTGTGCGTGCGTGCGTGCGTGCGTGCGTGCGTGCAAGAGCTCTTTCATATTCCTGAGCCTATTATGCCACATCACTATTAGTGCTATTAGTCCATTAGTGCTGTGGTTCCCAACT
Tov475	CACT	6 7 7.5 8 11.5 9	ACAGCAGCACAATGGAGTTAGA	59.943	ATTGCGCCATCTACAAAGAAAT	59.996	ACAGCAGCACAATGGAGTTAGAAATTGTTCTTTACTCACAGGAGGTCCAGGGATTCCAGGAGGACCTTTGGGTCCGAGCAAACCACGAGGTCCCTAAAGACACACACACAAGGACACATTAGTGAAGACTCACACACACATTTCAGTGACATACACACACACACACACACACACACACACACACACACACACACACACACACACACACTCACTCACACTCACTCACTCACTCACTCACTCAAGCCAAGGTCAGTCAGCATGTACAGTCATGAATGACATATTCAAACATCCTTACACACTGGACTCCAAAATAAATCATAAGGTAGATGAATATTAACAGAAGGTCAAAGTTCAACAACAGCTAGAGCAGCCACATTAGCATCATGATAATGACAAATG…
Tov351	TTA	18 19 20 21 25 26 17	TTGACATGTTAGCCCATCAATC	59.829	ATGAACGAGACGTCAATCTCCT	60.139	TTGACATGTTAGCCCATCAATCAGAGATTTCAGATTTTATTTTATTTTACTATTATTATTATTATTATTATTATTATTATTATTATTTTGTTTGTTTGTTAATTTTTGTTAACTAATAACATTTCCTGGAATAAAAGAATGGAACTAATACTATGAAGTTGTTTTGTATGCATACATTGCTCTGTGTATACAAGACTGACTAGATGCTAATATGTTAAAATGACATCTAAATGGTAATGATGTCATGCATGTGCCTCTGCAGTTAAGTTCCCGGGGGTGCGTACCTACATTGACCCCCTCACCTATGAAGATCCCAACCAGGCTGTGCATGAATTTGCTCAGGAGATTGACGTCTCGTTCAT
Tov525	ATCT	15 17 19 20 21 9	GTGAACAATGAATACCAAGGCA	59.867	GCTAGCAGGACAAATACATCCC	59.993	GTGAACAATGAATACCAAGGCAATAAATAATGACCTAACAATAAAATCTAATGTTTCAATAAGAGGAAGAGATCTATCTATCTATCTATCTATCTATCTATCTATCTCTTCCATTGCCAAAGCACATATGTGATGACAACAGCAACAATACAACGGCAGACAAAATAAAAACAGTAGTTAAGAGTTTCATTTTCTTCATTGTTTGGGCCACATATCTGCTTTTCTGTAACTGTTACAGGTTGTTGTAAAAGACGGGGGTTTGGAGCACAACTGTGTTCAGTGTTTCTCTTTGTTTTTGTGTTGTTTTTTTTTTGGTCTGTGTGGTCTGAGTCTGAAAACCTGATTTTTGAGTCCGCCTGTGGAAAGTCTGTGAGCTGCATGCAAATGAACCGCTTAACG…
Group 27	10
Tov156	GTT	10 12 13 14 15 16 17 18 19 21 9	AACTTCACTTCCAGGATTGCAT	60.004	GTTGCAACTACATTTCCCACAA	59.904	AACTTCACTTCCAGGATTGCATTCAGTCATGAGTTGTTGTTGTTGTTGTTGTTGTTGTTTCTACAATGTCTTCACACAACCAGTCTCCTAAAAACTCACTAACTAAACTCAAACTACAAATACATTTTGTGGGAAATGTAGTTGCAAC
Tov449	TATC	11 14 17 18 20 22 24 16	GAATAACAGCTTGATGACAGCG	59.911	ACAGATTGAAGGCTGGATTGAT	59.968	GAATAACAGCTTGATGACAGCGCTGGGGAGACAGGAACACAACGCAGACAGATGAGAAATGAACTGAAGAGGAGAGAATCAAAACACATTATTCTCTCTCATAGCAGTTAGACATCTGTGATGCAGTGATCATAACCCATTTTTGGAAAAAGTATCTATCTATCTATCTATCTATCTATCTATCTATCTATCTATCTATCTATCTATCTATCTATCACATGTGCATATATAAACCCCAGCATCTGCAGATTGAACAGGTGTTGCATTATGCATCAATCCAGCCTTCAATCTGT
Tov137	ATCT	3 6 8 9 13 19 11	CATGCACTCTTTGTACCCACAT	59.920	GAACGTTGAACTCACAGTCTGC	59.960	CATGCACTCTTTGTACCCACATAAACATCCATCCATCCATCCATCTATCTATCTATCTATCTATCTATCTATCTATCTATCTATCTCCAAGTTAATTCCTCATCATTAATTCCTGTTCCTAAGAATATATGGCTAAAACAATCTGTATGCCAGAGCCAGATCGTTAGCATCATTCACTAGTTACAACGCATTAATCTGTTTTTTCCAGGACCAATCTATAAGCTTGTTAGGATGCACAAGGATGTGCACAAACACACAAACACACACACACACACACACACAAACATGGACACACATTTGTGAGTTCCAAGTTGGCCAGGCGACAGAAAGAATTATCATCCCTTGAGAAGAAAAAAAAAATTAAAAATCAATCAGTAATATCTGCAGACTGTGAGTTCA…
Tov150	ATCA	13 14 16 19 20 21 18	TTGTCAAACGTGGTTCCTAATG	59.898	TTTCTGGTTCCAAACATCTTCC	60.332	TTGTCAAACGTGGTTCCTAATGGAGATGAGTCACTTTTCCATTAATTTATTTTTTAACTGAACCATGTTTGTGCTGGTTTTTAATCTTTGTTTTGTATTAGTTTTAGTTGTGAGGTGTCACCTGTGGAGAAGAGGAGGATGTGGCAATGCATCAATCAATCAATCAATCAATCAATCAATCAATCAATCAATCAATCAATCAATCAATCAATCAATCAATCAGACTTTATTTGTATAGCACTTTTCATACAAAGAATGTAACACAAAGTGCTTCACAAAATAAAAGCAATTAAAACAGGAGTGATAAGTGTGATAAAGATAGAACAATGAGTTACCAAAACAGAGATGTATTGAAGTGAGTAAAACCAGAAATAAAAGGTAGGTTTTAAAAACCAAATT…
Tov285	TGTT	9 11 12 13 14 10	TTAGCTTGGACAGTGGCAGTTA	59.941	AATTCCTCCTCGAGCCTATTTC	60.063	TTAGCTTGGACAGTGGCAGTTAGCAAGGTCATTAACGTAAGAGATCTTTTTTCCCTTTTCTGTAACCTGTTTGTTTGTTTGTTTGTTTGTTTGTTTGTTTGTTTGTTGTATGAAATTATCTATATTCCTATGAAAAAAAAAACACAAGGAAGTAAATAGCACAGTATAGAGGAAATAGGCTCGAGGAGGAATT
Tov238	ATAA	9 13 14 15 16 10	ACTGCATCAAATCACACCTCTG	60.179	ATTGGAGTGACGACAAACTGTG	60.073	ACTGCATCAAATCACACCTCTGGCCTTTTTCCCTCTTTCTTTTTTCCTTGATTTCTCATTGTCTTAATTATGTTTTTTTTTTCAATGTGTTCTTGTCGTTTTATTTAAGATACAAGAAAAAAAAATGGTGTCAAGATGTATATTATATAACTTTTGTTGTGATATTTTAATGACCATCTGTTCTGCATTTTTTTTAAATGCAATGATAGATAGATAAATAAATAAATAAATAAATAAATAAATAAATAAATAACCAGCCGCCTCACAGTTTGTCGTCACTCCAAT
Tov339	TCTA	14 15 16 17 18 20 22 23	CTGGAGTTTAACCTGCTGCTTT	59.948	GGCACGGTTATGATAAAGGGTA	60.095	CTGGAGTTTAACCTGCTGCTTTGGCATCGCATTACTGGGGATTTCTTGTGCTCTGTAGCCGGTTGCAAAGCGGAATGAATCCACCAACCCGCGGTTAAATAGCCAGACCGTACCTGCCTGCGTTAAACCGTTCAGGCGACAGGACAACACGACAAGAGCGCCACCATACGACCAGACCGCATGCGCGTCATAAATGTGCACCTTTAGTACATTATGTACTGTGTGTACTATGTGTGTTTGTGTGTATGTATCCGGCTGAAACACTCTATCTATCTATCTATCTATCTATCTATCTATCTATCTATCTATCTATCTATCTATCTATCTATCTATCTATCTATCTATCTATCTATCTAAACAGTGGGATTTTGAATCATGAAATCAAATTAATGTCTACCC…
Tov197	ATCT	17 22 23 24 25 26 27 19	AGTGACAAATCTGTGGCTCTCA	59.914	GATGTTGAAAGTGTGGAGGTCA	60.012	AGTGACAAATCTGTGGCTCTCAATAATATAATAACTCCATGAATATTAATTAATGGTTTACCAACATTTTATACTGCATTATTACCAAATGCAAAAACAAAGGCATTTGTTGAGTCTTTAATGAAACAATGGAATAGAAACTTCTGAACTTGAGAATGTAATATCCACAACTCTTACCATCTATCTATCTATCTATCTATCTATCTATCTATCTATCTATCTATCTATCTATCTATCTATCTATCTATCTATCTGGTACAAGGCCATTGTGAAGCCCTTGGACATCCAAACTTCAAGCACCACTACCAGCATTGTCCTGAGGGCGGCGCTCATCTGGCTCTTCTCCCTGGTTCTGGCTATCCCTGAGGCCGTCTTCTCTGACCTCCACACTTTCAACATC
Tov414	TCCA	8 11 12 13 14 15 19 16	AGGTCTGATCGAAGTCAGAAGC	60.023	CTCATCCTGTTGTAGGGAGACC	59.994	AGGTCTGATCGAAGTCAGAAGCAGAGCTGACAGCAGCTACAGGGAGAAGTCGGAGGTTGGTTGTGTAGTGTGTGAACCCTGACATGGCTTCACTAATTGGGTCCATGTTCATTTTATTCACAAGTAAATATGATGATCCACTGTGACTGTGACCAAAAAGCTACACCGACTGTACTGTACACTGTGTTGCTGCAACTGAGCATCAGGAAGGTGTTCCTATTATTCTGGATTCATCTGATCAACTTTACTCCATCCATCCATCCATCCATCCATCCATCCATCCATCCATCCATCCATCCATCCATCCATCCACTTTCTGTACCTGGACAGAGGGAAGTGTGAGGAAGATGAGGACAGCCCTGCAGAGGATAAATGATTCCATCTTCATCTGGATTTTTC…
Tov230	TCTA	10 11 13 18 19 20 23 12	TGAAACTCAAGCACTACCCAAA	59.785	CCCAATATGAAGTGTGGTGTTG	60.147	TGAAACTCAAGCACTACCCAAACACAAATTAGCACATTATGTAAAAACTATATATGAAACCTATTAGAAATTGGAAAAATTTCATGTGTTGACATATACAGTATGTCTGGCCCATACAAATATGTATGTTTATATACAGTACAGGGTCCAACGTTTGAAACCACTTTCCCAGACTGGGAAGATTAATAAGAGATAATAAGACAACGCATAAAACATAACGTACAACATACAGCAAAAGAAATAAAAGCATATATAATAGATACATTAAAGATATACTGTATATCGTTAACATCTCACAACATATATAAAAAGTCATCATATAGATATTTTCTATCTATCTATCTATCTATCTATCTATCTATCTATCTATCTATCTACAGGTGACTGACTGTATATGGC…
Tov337	GAA	14 15 18 19 21 22 26 28 13	GGCAAACATCCAGATGGTCTAT	60.215	TTTCAACTAATCGCATGTCACC	60.003	GGCAAACATCCAGATGGTCTATGTGAGTGTGGACATTTTGAGACAGCCCAACATGTTGTATTCTCTTACAAATTAAAAAATGAAAGGAAACAGAGATCTGAGTCTGTCTTCCTTCTCTTTCAAATCTATTTTTTCACCTGAAACAGTATTTTAACATATTGGTAGAGCGACCTTAAAATTTCTCCACTCAACTGGGCCTGTATTCAACAATGTCAGGTGCATAGCTGTTCCTTGCCTGTGGAGGGCAGCACCGCGCATTTCAGTGTCCGGCCCGACGGACATCCATGAAGAAGAAGAAGAAGAAGAAGAAGAAGAAGAATAAGAATTGTTATGTGTTATGTTATGTTGTCTATCTGGTTGTTCTCAGGGCGACACAATAGTGAGAAATCCCACTGGTCG…
Group 28	11
Tov121	ATA	11 12 14 16 18 10	GAGTCCTTACCTTCACACCTGG	60.031	GCACTTTGTGCTGAATTTCTTG	59.926	GAGTCCTTACCTTCACACCTGGTCATAGTGGCCTGTGTCTCATTTTTAATACACAGATGCAGCCAGTATGTAAAAAAACAGAGTATTGCATGTTAATGTGCATGTAAAATGTGTTATTATAATAATAATAATAATAATAATAATAATACGTTTTTTATTATTATTATTTGTTTAGCACCTTTCATACAAGAAATTCAGCACAAAGTGC
Tov532	CACG	7 11 13 15 18 16	GTAAGGTCATCTGGTCAGGGAG	59.994	GGGTCCAGGACATGAAGAAATA	60.187	GTAAGGTCATCTGGTCAGGGAGGGATTTGATCTTGTTGTCTCGGAGTTCAAGGAGAGAGATGGCTGCCAGGCAGGAGAGCTGCTCCGTCTCCAACTGCTCAATCTGGTTGTTCCCAACATACAAGTCCTATATATATACACACACACACACACACGCACGCACGCACGCACGCACGCACGCACGCACGCACGCACGCACGCACGCACGCACGCACGGCAACTTTGTTTATTGGACATATGATGCTGCTGCCAGCTCTGTCTTCTTAAACTGTAATTGTACCACTGTACCTGTTTATTAATAACACACACTCAGTGAGCACTTTATTATGAACACACCAACACTCAGTATTTCTTCATGTCCTGGACCC
Tov496	GTT	8 9 10 11 12 15 17 22 16	CCCTTCTGAAGACTGCATAGGT	59.773	GAAATGCCACTGAATTCAACAA	59.982	CCCTTCTGAAGACTGCATAGGTAATGTTGGATCAGCTGCCTGTGTTAAGTAGTTGGATCTGGTCCCAGCATGTAGCAAACCCAGGAGCCAGCTTCTTTGATGCTCAACCTTGCCAACGTGAATTCGGCAAGGCCACAGTCACTTACTTCTCTCTCCTCTCCTGTGCCCAGCACCGGACATGAGTTGCAGATTTCTTGGGATTGCTGGCTACTACAGATCTTTAGCCAAAAGTATATGTTTCTTTGTGGGTGGTTGTTGTTGTTGTTGTTGTTGTTGTTGTTGTTGTTGTTGTTGTTGTTTTTTTTTTGTTTTTTTGTTTGTTTTTTTTTAAATATATTCACACTCACCTTCAAATTTCAGATAGATGATTTTTTTTTTTTTTTTAAGTTTGTTGAATTC…
Tov5	ATCT	9 11 13 14 15 17 21 12	GAGCCGTAAATACTGGATGAGG	59.987	CTGGAAGAACAGGTAAACAGGG	60.026	GAGCCGTAAATACTGGATGAGGTTGAGCTGCAAAAAAAAAAAAACCAAAGGTGTCACAAGCACTGAGACTGAAATTGTACATATTGTCGACTGTCGAGTGTGGTGCTATAAGAAAGGACTTGTTCATCCTCTGAGAAACATGAATGTGTGCTGTAGATTTTGTGGAAATCTGGCCTGTGAAACTTGTGATATATTACATGTATATCTTTACACATTGTGATTGTTAGGTAGCAGAGCAGCTGATCAACCCGTTTGGAGAGGATGATGACGACTTTGAAGCAAACTGGATAATTGACAGGAACCTTCAGGTTTGCAGCTGATCACTGCACTCACAAAAAGAATCTATCTATCTATCTATCTATCTATCTATCTATCTATCTATCTATCTTAAATAAAGAT…
Tov208	GATA	13 14 15 16 17 18 19 11	TCCATTTGGAGCTTTCAAGATT	60.075	GTTACTGACAGAAGGCCTTGGA	60.661	TCCATTTGGAGCTTTCAAGATTTCAGATTAAATTTTACAGTCTCAATTAAGACAAATACTTATTTAATTTTTAGTTTTACACATGGATAGATAGATAGATAGATAGATAGATAGATAGATAGATAGATAATCAGTGAATCTGCATATTATTTAATCAGTTGAATCCATCAGTCAGTTAATTTAAATAATGTAAAATGTCAGATATTTCCTTAAGTTACTGTCATCATCCAAAGATTTTCAGTTTACAATGATACAAAACAGAGAAAAGCACCCAGTCCTATATCAAAATTCTTTCTTGTTCATTTTCTACCCAGTTAACCAACTAATCATCTCAGCTCTAAATGATTTCCAAGGCCTTCTGTCAGTAAC
Tov319	TATC	17 18 19 20 21 24 26 22	TGCTGCTTGAAGATGAGGTTTA	60.018	CACCTTTACAAAGGCACACAAA	60.068	TGCTGCTTGAAGATGAGGTTTACACTCACACAAGGACAATTAGAACGAGAACATTTTCTATGTATCACAAGAAACTGAGCAGATTTGTTACAGTGGCATCAGTACAATATATTATGGTAAACTGGAGGCATAAAAACAAGTATCTATCTGCTTATCTATCTATCCACCCTTTTATATCTATCTATCTATCTATCTATCTATCTATCTATCTATCTATCTATCTATCTATCTATCTATCTATCTATCTATCTATCTATCTATCATTGTTTCATCTGTCTGTCTGAATAATGAATTATGAATAAATTATGTATGTGTATTTATGAGTATATGTGTGTATGTGGGAATATGAACAAACAATTGCAACTACCTCATAGCTATGTATGTATGTATTTACAGATA…
Tov99	TGTG	13 15 17 18 24 14	GTGTACTAGCGCATGCTCACAT	60.363	CGACTGAATGCCTAACACTGAC	59.803	GTGTACTAGCGCATGCTCACATGCAAATATAAGAAATGGACAAGTTGGCTCAAACAATTATCAGCAACACCAGAGAGAGTAAATGTTTGTGTAAACAGCTTCTGGTGTCTGACATCTTCAGTCACACTCATACTAGAGTTTGTGTGTGTGTGAGTGCGTGTGCGTGCGTGCGTGCGTGTGTGTGTGTGTGTGTGTGGAGAATGTACATGCATGCTTGTTTTATTACATTTGTAGGGTCTAAAAACCGAGAGCCCACTATATATGTGGGGTCTGACAGCTTTGTGGGGACCAAAATGCTAGAAGTTTAAAGGGCTGTTTGAGGATCAAGTTGGTCAAGGTTTAGAATTAGGTGTAGGTCAGTGTTAGGCATTCAGTCG
Tov494	ATC	15 20 23 24 25 26 27 16	AAGACAAATGACGCTCTAAGCC	59.919	CTGGCATCCTTATCAACATTCA	59.960	AAGACAAATGACGCTCTAAGCCCACGTTTGAGAATATTACAACGCCACAGATGGATGTACGGCAGACTGGTGCCTGCACAGACAGATAGGAATCTAAATGGAGCTGTTATCATCATCATCATCACCATCAACAACATCATCATCATCATCATCATCCATTCACTGATTCCAAAAAGCGAGGGCAGGGGGGCAGTGCCTTATCGTCCACGCAGGCACTGGAGCCTTTCACAACTTACAAGCATTAATTAAGAATCCATTATGAGTCTAAATCCATCAGAAATGTGGACATTATGCAGAGTGACAACCCATTATTTGATGCTACTTCGTGTTTTGTATGCATGAGTTGTAACAATTTCTTTTGGGTTTGTGTGAAAAGAGCAGCAAAGCCATCTGTTCGTT…
Tov452	AAAG	11 13 14 15 16 21 17	GATCAACAGCAAAGGTCAGACA	60.299	CGGTGGAAGTGATATAGTGCAG	59.654	GATCAACAGCAAAGGTCAGACATTTTATTGTAGGTTAATATAAAAAGAAATAAAAATGGATGACGATGATCCCATGATTTTTAGACAGAGGAATGGCTCTGTTTTGATTTACAGAGGCAAAAAGAAAGAAAGAAAGAAAGAAAGAAAGAAAGAAAGAAAGAAAGAAAGAAAGAAAGAAAGAAAGAAAGTGCATGATATTAAAGACATTGATATATCCTAATAATGATTACTATACAAAGACCAACTACAAAACGATTTTTTTTTTCTTTTTGCAAAAATTATAATTATTTTAAAGCATAGTTAGTTATTTGTGTATCTGTTGCTCATCATTTGAGAATCACTGTTTTGGTTTCTATCATAACTCTTTAATCACACTTTCACTGCTTTTCTATTAACAGT…
Tov461	GAT	11 12 14 15 16 21 22 10	CTGTTTCCTGAGAGGCAGAACT	60.053	TGATGAGAAATACATCCGTTGG	59.823	CTGTTTCCTGAGAGGCAGAACTCATGGAGGAGGATGATGATGATGATGATGATGATGATGATTATTACTCCTCAGGTACTGTGGCTCATAAACTAATTGTTGTGAGCATATAGTAACAACTGAAGCTGATTTATGATGAACATATAAACATTTATCAGCTTCTCTCCTTACTCCTGGACTTTGGCAGCTGAATAATAGGAGATTTTTCATGATATTGAAAAGTGAGATAGACATATCGTTGGAACTTACACTCCTGGAAATGTAAATGGAATGTGTCACTTCAAAACAGCTGATTTTGATCATAAGGTTCAGGATGATGTCTTAAAATGTCTTGATTTGTTGATCAACTGACTATGTTTACTGTCATATTCGTACCAAAAAACAAGCATCAAAACCTGA…
Tov283	TAGA	14 15 16 19 20 22 23 25 17	AAAGAGAATGCTTACCTCAGCG	60.042	TCCCAGTGGTGGAAGAAGTATT	59.864	AAAGAGAATGCTTACCTCAGCGGTTAAAGAATACATATAGTAAGGATTAAATTACAATAACATTGGTAGCTGTAATGTAGTAGATAGATAGATAGATAGATAGATAGATAGATAGATAGATAGATAGATAGATAGATAGATAGATAGAAACTTTAATGATCCCAGAAATTCAAAATTCTGGTTGCTCACAGTAACACATTAAAACACTTTTTTTTTTTTTTTAAACTGCATGAGTGATAATCATCCCATCATATAATATATAATACATTATGAATCACCAGGTCATACCTTTACAGAACAAATACTTTTATATTTTAAGTTGACCACATTTACCTGTCAATACTTTTGTACAAGTACCTCCGTAGGGTTTTGAATGCAGGACTTTCTCTTGTTTTATTT…
Group 29	11
Tov320	GAAA	15 17 18 19 21 22 16	CAGAAGTCTTCAGTGCCAAATG	59.914	GTTTGTCGCCAAATATTGGATT	60.082	CAGAAGTCTTCAGTGCCAAATGAAATAAAAGAAGAATCTGAAAGAAAGAAAGAAAGAAAGAAAGAAAGAAAGAAAGAAAGAAAGAAAGAAAGAAAGAAGAGAATTATGTCCATCTATTATAGTGGAAATAATAGAAAATCCAATATTTGGCGACAAAC
Tov186	AGAT	18 19 20 22 23 24 21	GCCAATGGAATACAAAGGGTTA	60.076	AATTTGCTGTGGGCTTAGGTTA	60.023	GCCAATGGAATACAAAGGGTTAAAATCCAAGGTGAAGTATTGACAACCATTTCCTCCAAATGCAGATGAGTTAATTTGGCTAAACAAATGTGTTTTTCCTCTCACCACAGCTTGTGGCAGTTGTTCAGGCCCTGGAAAGCAGTGTATTTTCCAGCAGAGATAGATAGATAGATAGATAGATAGATAGATAGATAGATAGATAGATAGATAGATAGATAGATAGATAGATAGATTGATAGATGGTTGGTAGTTGGATTTTGTTGGATTGTTATAACCTAAGCCCACAGCAAATT
Tov198	GATA	15 17 18 20 21 22 19	CCTCATCTTTCATCTTCAACCC	59.940	TGAAGCAGATGCAGAGAAATGT	60.022	CCTCATCTTTCATCTTCAACCCTGGTAGTTAGACAAAGAACTGCACAAGAGACAAAGCTCTAGAAGTGATAGATAGATAGATAGATAGATAGATAGATAGATAGATAGATAGATAGATAGATAGATAGATAGATAGATAGATACTGTAAACATAGACAAATACACATAGACAAGACAAATGCACATTTTCAGTCTCTCAGATGTGAGAATCAAGTGTGGCTGCTGCTCACAAAGAAGTTGAAGCAGAGAAATGCCACAGCGCACGCTGAGTGACGTCAACCAGGAGGCCCCGTGGGGATGAGGTGAGTCAGAGCCAGGGCCGCGGCCTCGCCAGCTCTCCGCAGCCATGAGCGCGTCATCACCAGTCTCACTGACACCCTCTCACATTTCTCTGCATCT…
Tov205	GATA	11 12 13 16 19 21 22 23 26 14	GCTTAATGAACCAGCCAGAGAT	59.752	CTACAAATGAAGTGCGGAGGAT	60.503	GCTTAATGAACCAGCCAGAGATGAAAAGAAAAGTTTCAGGTATTTGTACTTGGTACCTGGTTGTGTGGATAGATAGATAGATAGATAGATAGATAGATAGATAGATAGATAGATAGATAGATACTTTATTAATCCCTAAGGAAATTAAATTAGATGTGAATATATTTGCAAATTCCATTTATTATTATTATTATCATTATTATTATTAACCACAGAATTTCACAAAAAAGTAATACAGTAAACTGTGCAGAACACTCAACAAGCTACAACATTCAAATACACCTTATGTGTTAATGCATCTGTAATATCTAATAATCCTCTAATAATAATAATGATATAACACTGTATTCTAGTGGGAACCTCAGTAAATTTTCATACTATTATCAGTTTCTCAAGTTG…
Tov303	ATA	14 16 17 18 20 21 12	ACCTGATTGTGTTGAGCATGAG	60.179	GAGTGACTGCTGCATAAACAGG	59.943	ACCTGATTGTGTTGAGCATGAGAAATGTTGAAGTGTCCCAGTAGGACACTTCCCTCTGAGAAGTTGGCCACCCCCCCCCTCTACAAACTGATATGTTTTACCACCACAGGTTTTGACATAATAATAATAATAATAATAATAATAATAATAATACAGAAGCGACAGAATCTTACTTTCGACACTGTTTTCATCCCCCCTTAAACTTTTCAAATGAAAAGCACAGACAGGTATAGTCCACATGAAGATGTATGCTGCCAGCGTCATCCCCTGTTTATGCAGCAGTCACTC
Tov360	TAGA	19 20 22 23 25 26 27 16	AGTGCAAAGTCAGAGAGGAACC	59.923	TATTTGACAGATCCAAACGCTG	60.131	AGTGCAAAGTCAGAGAGGAACCAACAGTAACTTCCTCTTTTTTTGTTGTATTATCCACAATCACATATTGTTGACCTGGTACCACCAGAGCTGCTACTGCCACTGTAGATAGATAGATAGATAGATAGATAGATAGATAGATAGATAGATAGATAGATAGATAGATAGACATTAAAAATAATACAATAATAAAACAATAAGAAACTTTGTTCATTTTTCTGTGTTTTTTACCTGCAGTAACAATAACTACTAACAAGAAACTGTGTTTCATTCTACAGTTGCAGTGTAGACTTGAAATTTCAGTCAGTTCATTCATCACTGCATTTAGCATTATCATGTTAAACTTGTACGGATACTTGTTGTCATTGTAGCAGCGTTTGGATCTGTCAAATA
Tov433	TTTC	12 13 14 16 17 19 22 15	CTGCACAGGTCAGGTTTGTTAG	59.835	GAACAGAGTGAGAGACCGAACC	60.296	CTGCACAGGTCAGGTTTGTTAGTCTTGTTTTGGGCTCTGACAGATAAGCTGCTGTTTGACAATCTTTGGTGTTACAGAGTCATTGTTAAATTATGTGTAAAAAATATTGAAGGAGTTACTTATCACTGTAAATTTTTATCCGAAGCCGGTGACTAACAGCCTGGTGATAAGTTACTCTTTATTTACACTGGGAATAAGCTGAATTTGAATGTCTTGTCAAATACTTTAACATGATATTTTAATCTTCTTTAGCCAATTTTTCCTTTCCTTTACTACTTACATCTTACTGTATATGTGTCACCATTTTTTCTTTCTTTCTTTCTTTCTTTCTTTCTTTCTTTCTTTCTTTCTTTCTTTCTTTCTTTCCCCTTCCTTTAAACTACCTAATCTTCATGAAAC…
Tov323	TCTCT	8 11 12 13 14 15 5	GGTAAGTAGCCTCTGTCGTGCT	59.971	TGGGATATTGAAACAAAGAGCC	60.312	GGTAAGTAGCCTCTGTCGTGCTCTAAAAATGGTTGATGTGACATGAGCATCTGGAAGTACATAATGGAATTTGCCTCTTTTCTGTCATGCTGTATGACTGGGTGAGATGCAGATGGACTTGAAGTGTGTCTCTTCTCTTCTCTTCTCTTCTCTCTGAGCATGTTAGAGACTTCTGCTGACTTGAATCAATGCTGCCCCCCCTCGTCCTACCATCAAAGTAAGATGTAAATGAATTAAAGCCATCTGCTAATAAGCACGGGCTTCAGGAGGCTCTTTGTTTCAATATCCCA
Tov164	TGT	13 14 15 17 18 11	GATGAGAACGCCAAGTAAGTCC	60.137	AGCTCCATTGAAACACTGGATT	60.004	GATGAGAACGCCAAGTAAGTCCTCCTGTTGTTGTTGTTGTTGTTGTTGTTGTTGTTGTGCCTATAGATGAGTTGTGTGGGATCTGGATCAATCACCGATCAGTTTTGAGGAGCTATGAATTTACCTAGAATGAAAGACCTACCTGCTGTCTGAAAAAGTTTCCTATTCACCAAAACATGTTCCTGGTTTGTTGTGTAAATAATCTCAATATCTAGTGAGAAATGTTAAACCGTTTATTAGGGAACTTTGTATTGTCACACAAAAACAATTCAATCAAAAAAAAGCATTGTGCATTATGAACAAAATTTAAACAAACTCTTAACAAAAAGAATGACCTGAGTGCAGTGTTGCCAAACACACTCACTGTACAAAGGTACGATGTAATCCAGTGTTTCAATG…
Tov354	ATAG	14 18 19 20 21 22 17	TGAATGTGACTCCTGAGCCTTA	59.875	TACATGTTCTACAGCCAGGGAA	59.632	TGAATGTGACTCCTGAGCCTTACTCCTGTCACATGTGTCATTCCAGCAGTTTATCTCTCTTATGCCAAAGGGCTAACATTAAAGTAATAGATAGATAGATAGATAGATAGATAGATAGATAGATAGATAGATAGATAGATAGATAGATAGATAGTGTATCAACAACAGGATGCAACTAATTAGAAATGTCAACTGGGATGACAAATAAACTACTGTTAATATAAAATAAATCCTGTTTTTATTTTCATTGTCTTTTACATTTGTCCCCCACCAGGAAACAAATCTTTTTTTTCCCTGGCTGTAGAACATGTA
Tov220	AGA	18 20 21 22 25 17	GCTGTGTCTTCACTGTCTCACC	59.955	TTGAGTCCGGGAGTTCAGTTAT	59.998	GCTGTGTCTTCACTGTCTCACCAAGGATGTGGAGGAAACTAAAAGCACCTGAAACTAACGCTCCGGTTTGTACGTGTGTTGTCAATAGAGTCGTGAGCAGCAATAACTAATCATTAATCAATGCAATTTTTGACAATACTTGCACCGCCGTTTAACCCGCGGCGCGTCATTTCTCGGCGGGGTTTGCGTCCGTCTGCGGGGCTGACGCTGGCTGTCAGCCTGTGCACTTGCCGGCTGCGGGTTTGAGGACAAAAGTTTGCATTGTAGGAGCCGTGAGCTGACGTCACTTCTCTTGAGTTGCTCGGAGTGAGACGGAGGAGAGAAGAAGAAGAAGAAGAAGAAGAAGAAGAAGAAGAAGAAGAAGAAGAAGAGTCGCTTCAACCTCCAGCACGTCCAGAT…
Group 30	11
Tov271	ATT	13 14 15 16 17 18 12	AATTCATCTCCACCTCCATCTG	60.328	TTCCCTCAATGACAAACATCAG	59.971	AATTCATCTCCACCTCCATCTGAACAAATATCATACAACATAAACTATTAATGATTATTATTATTATTATTATTATTATTATTATTATTCCCTGATTCCTCCCATAGGCACAAACTTGTCAGAATTAGTCACATAAAGTAGTGCCCCTGATGTTTGTCATTGAGGGAA
Tov182	TTTC	3 8.75 9 10 11 16 8	CAGCTGATCTCTCAACAACCAC	59.914	TGCTTTACAGAGGAAAGGGAAG	59.886	CAGCTGATCTCTCAACAACCACTTTTTCCATCGCCTCTTTTCAACCCTCCCCCTTTTTCTTTCTTTCTTTCTTTCTTTCTTTCTTTCATTTTCTCATGATATCGTTCTTTCTTTCTCATTCTCTCTCTTTCTTTGAACTCATGTTATACATTCCCTCACCTCAGTTTCCAAGGCAACTAATGAGATATAATTAATAAGAGCCATTGCAAGGGCATGCGAACAAAAAAGTGAAAAAGGAGGCTTTGAGAAATGTAGAAAGAGGTGGGGCAGTCTGCAAATCATGGACTTTCTGCAGCACTTCCCTTTCCTCTGTAAAGCA
Tov132	TGAAG	11 12 13 14 15 9	CACTCACCGCTGTATCTAGTGC	59.965	GCTGAAGGGCACCAGTATTATC	59.993	CACTCACCGCTGTATCTAGTGCATTTTTGTAATACATGCACCAGAATAATCATGGGGTTGATCACTTCAGTTTATTGTACAGCACACTGGCTCTCCATCTTTTTATTCACATATTTGAAGTGAAGTGAAGTAAAGTGAAGTGAAGTGAAGTGAAGTGAAGCGAATGTATTTTTTTCTTTGGTTGTTAGTATTAGACAGTGTTTCCACAGGTGACTTAGAAGTAAAAGCAGTAGTTCATTGTCTCGAGGATAGCTGTGATGACAGTGATAGGGTCAAGCCTGCCCAGTCCCCAGTAACAATTACTATAGCAACCAAGGTCATAAAAATAATGACAGACCAAGGCGCTGGTCAAGAGAGTATACAGTGATAATACTGGTGCCCTTCAGC
Tov376	GATA	17 19 20 21 22 23 25 13	GAAATCTCAGAGGGTGTTGTCC	59.979	TGCGTAAGGTTAATCACACTGG	60.054	GAAATCTCAGAGGGTGTTGTCCAGCAGCTGCTACAGCTGGAACATCTGTCTCAGTATTACCTAAAACCCAGTGGCCAGTGTTGGCACTGTCCCTGTGGGTTAGTCAAATATATCTGGCCTTAAAGGCGTACTTCAGCAATTTAGTTTGGGGATCACAAGAGAGAGTTTAAAAATGTAAGGTCAAATCTGAAACAGCGGAGGCCATAGTATGGGTCAAGCTCCAAAAAACCTGGATCCTACACTTCCTACAGACAATTAAATAACATCTTTCACAGGCTGAGGATAGATAGATAGATAGATAGATAGATAGATAGATAGATAGATAGATAGATAAACCTCCATTCAGTTTTCACGAGTAGTATATTGTCACACTGAGGACAACCCCTCTCATCCATTATC…
Tov395	TCTA	16 18 19 21 24 20	TCATCCTTCATCTGTCCCTCTT	60.074	GTCAGCGACATTTCACATTCAT	60.007	TCATCCTTCATCTGTCCCTCTTTGCCACAGTTACTCTATCTATCTATCTATCTATCTATCTATCTATCTATCTATCTATCTATCTATCTATCCATCTATCTATCTATCTATCTAATTGTCTCTATAGTTGGAAGGAGGTTATGGGAAAAACCCAGACTCCCCTGCTGCTGCCCGCTGATGAATGACACAATGAATGTGAAATGTCGCTGAC
Tov68	TTA	26 27 29 30 31 25	CACACACAAAGACTCACCAACA	59.685	TTTCATCATCACAATGTACGCA	59.999	CACACACAAAGACTCACCAACATTAATACACACAAATGCTCAAACTTAAACAATCACACACATACTGATAACTCAGATGTCTCTTGTTAGGGTTTAAGCATCTTTTTTTGTTGCTTTATTATTATTATTATTATTATTGTTATTATTATTATTATTATTATTATTATTATTATTATTATTATTATTATTACTGTCTTCTGCCACAGCTCAAACTCCTCTCCTGAACATACAGATTTGTTCAAACTGGGGACAAATGGCAGTGAAATACACGGTTATTGAAATGCTGCGTACATTGTGATGATGAAA
Tov48	TAT	17 18 19 20 21 14	GTGTACATCAATCGTGCAACCT	59.927	CTGCTGTGAACATGCACATAAA	59.799	GTGTACATCAATCGTGCAACCTCAACAACAATACAACATATAGTATCTTACATGGGCAACTCTGTCTGTTGAGATATAGTTGAAAGCTTCAGGAACAAGCTAGTTAGTCAACAGTTTTTTTCATCGCTGCTGCTCTCAAGGTGAAATGGACACTAAAGCTTAAGGTCTTGTTCAGTTTTCACCCAAACTGAAATATCCTCTTATCCTATTATTATTATTATTATTATTATTATTATTATCATTATTATCATCATATCTCTTTAGCCCACGTTGCTGCTTACAGCTGAACTATACACTATACAGACTATACATTGGCACTGCTGGCTGAAACCAGACCCTCATTAAAACATCACAGGGGGCTGGGGGCATGATGTTTATATTTATGTGCATGTTCACAGC…
Tov130	TGA	15 16 19 21 22 24 25 28 13	TGATGAGGAGGATAAGGAGGAA	60.032	TCACTCAGTTGCTCCAATCTGT	59.914	TGATGAGGAGGATAAGGAGGAAGAGCAGGTCTGTGAGCTCTTGATCAGGATTTTGATGATGATGATGATGATGATGATGATGATGATGATGACAATGACAATGACTCCTTTGGGTCCCAGAATGGAGACGGGCCTGTGTAGCCACACGAGCGGCACAGCAGTGTTGGTCATTCAGTCCTGAGTGAAATACGTCAAACCACCATTTGATTGACATTTTCTACAGTCTTTCATGGTCCATAGAGCAGCCGTTCTCAACCTGGGGATCGGGACACCCCAGGGGAGCACAAGATTATTTTTGGAGGTCGCGGAATGGTTTTTAAAAATAAATAAATGAATAATAAAGAAACTGATCAATATTTTTTTGAAAATGATTTTTTTCATTCAATTTCCCCGACCAAT…
Tov149	ATA	11 12 13 14 19 10	CGGACACATTTCCACTCAGATA	59.993	CAAGGCATCGATTCATTCATAA	59.928	CGGACACATTTCCACTCAGATAATTCTCCCATTCACTGCAGAGGTGACGACGCCTGTCACCTGTTTCCTCTGCGAGTCTGCGCCGTTCGCGTCTCTGCTTCTTCTGCAGCTCGAGTCTCGGAAGTTTTACTTTCCCAAGAAAAATGTAAATATTATACTCGGTGACAACAAACAAGCTGAGGGTCGCAATAAAAATGCGCAATGACCGCTCACATTTAATCGCGATTGTCTATGACGTCACACACACACCTGTCTGAAACGCAGGGCGAAGATAATAATAATAATAATAATAATAATAATACACCTGAAGTCATTTACAGACTTTTTAAAATCTGCATTATCAAAAGGTTCCTGCAGTCAGATAGGACAATCCTGACTATTATGAATGAATCGATGCCT…
Tov225	TTTAA	10 14 15 16 17 18 8	GATTAAACAAAGGTGCAAAGGC	60.010	AGGATATTCACCGCTTCAGTGT	60.026	GATTAAACAAAGGTGCAAAGGCACAAAATAAACATAACCTACTGTAGGACACTTTCAGATCCACTGACGTGTCTCCATGTAATTTAGTATATTTTGCCATAAAGGTTTTATCATGTACAGTAGTTGTTTTAATTAATTTAATTTAATTTAATTTAATTTAATTTAATCCAAGGTTAACTTGATCATCGGCTAAAACTCTTAAGTTTTAGCCAATATTTTGAACTGATATTAAATAAGCAAATACACTGCTGATAACTGATGTGAAATATCTTTAATCGTTTCTACACGCAATCCAACAAATTAATGAACCACTTACATTAAAACCTTGTTGTTGAGAACACCACTTCTTGTCAAGGTGGGAAAAGCATTTATATCCTCATGTAGCTCTAAAGCCTGCTG…
Tov298	CTCTT	14 15 16 17 18 19 20 12	TTCCCAATTTAGCTGTCTGTCA	59.747	TTATAGCTTCATGCTGCCTTCA	60.006	TTCCCAATTTAGCTGTCTGTCAGGAGGACATTACATTTCCCTCTTCTCTTCTCTTCTCTTCTCTTCTCTTCTCTTCTCTTCTCTTCTCTTCTCTTCTCTTTGGGACTTTAAATGGAAGGACTATACCATGGTAAGAATTCAGTTGTACATCAGTGTGTGGTTGGTTGCATGTATGTGTAACCATGTTATGTGTGCACATATCTTTATGCATGAGTTTGTTTATTATGTGTGTTTAAAATGAGTGTAAACCTTGCTTGTGTTTTCATTCTGTGATCTCCAAACTCGACATAATCTTGTTTGAATTTGTGCGAGCAATGCATTTCTATTTTAGATATACTGTGTGTATTGGAAGAAGTGTAGTTGTGGTGTAGTAATGTTGTGTGAAACAGATATGACTGT…
Group 31	11
Tov160	TCTA	20 21 24 25 29 18	CATCACACCATTCCTCTTTCAA	59.971	TAGTGTGGCCCTGCTAGAAGAT	60.282	CATCACACCATTCCTCTTTCAAAGCCATGAGTGGCCAGGCTCTTACCATACTAACTTAAATATTAACTGAATACGTAATGAGTTTATGGATAATCTGAATTTCCCCTTTTCTATCTATCTATCTATCTATCTATCTATCTATCTATCTATCTATCTATCTATCTATCTATCTATCTATCTACTAACAAACAAAGAGCTTGATTGCTGCTTGAGATCTTCTAGCAGGGCCACACTA
Tov3	TCTA	17 18 19 20 21 22	ACAACATCTCTGTCACCACCC	59.875	CTTTGCAACCATCCTGTAACAA	60.032	ACAACATCTCTGTCACCACCCGGAATAAGGGTGAAAAGTTGGCAATTATGAAAATTATACATTTAAAATTGAATTTTAATTAATTAAATGTAAAATAATAAATAATCAATGTAAGTCGCAATAAGTCCTTAGAACCTTTTTAATCAAAATTAGAGTCTATCTATCTATCTATCTATCTATCTATCTATCTATCTATCTATCTATCTATCTATCTATCTATCTATCTATCTATCTATCTATCTAACTAAATCAATAAATAAATAATTTTGTGTTAGCTACTAATACCACTCAACATTACAAGATAATTCACAATTGTTACAGGATGGTTGCAAAG
Tov263	AGTG	10 11 12 14 17 19 20 21 18	TGTACCTGGTAGAAGTCCAGCAT	60.068	CATCCTGCTCAGAAACTACAGG	59.004	TGTACCTGGTAGAAGTCCAGCATGGCGGCGAGCGCTCCGCCCTGCAGCAGCGGGGATCGAACCAGCGCGATGAGCTGCTGGAGGATGTTTCCTCCGCTCAGCTGACCCAGCGAGGACGGGTGGGTCACCGCCAGCGTGGACAGGAAGCTCAGCGCCATCTGAGACACGTGCATGTCGCTCTCCGAGATGAGAGGAGGCAGCTCGGCCAGGACAGCGTCCACCATGACCGGAGTCACCGCAGAGCTGAAAGCGAAACAGGGTCAGTGTCACTCAGTGAGTGAGTGAGTGAGTGAGTGAGTGAGTGAGTGAGTGAGTGAGTGAGTGAGTGAGTGAGTGAGTGAGTGTGTGTGAATTACCTGTAGTTTCTGAGCAGGATG
Tov483	TCTA	8 9 12 14 19 20 21 22 23 13	ATCAGTCTGTTGGTCCCTCAGT	60.036	ACATCACTATGCCAACATGCTC	60.029	ATCAGTCTGTTGGTCCCTCAGTCTCCTGCTTTAGTCCAGACTGGGTCAGACATTCATGTTCCCACAGATTGAACTGTAACATTTCAACTTTTGAATTTTCCAAAGGGATTAATTAAGTATTCTATCTATCTATCTATCTATCTATCTATCTATCTATCTATCTATCTATCTAACTCCTGATTCTTCCTCTCATCTAGCGCCATCATCAGGTCAACATTTCAGTGTTCCCAACACTTTGACTTATGATCAAAAACCTGAAAACTAAACCCATTCCCACTAGCCTCAGCTCTCCATCGTTTTTGGTGCTAATTAGCAAATGTTAGCACGCTAACACGTTAAGCTAAGAGGGTGGATAGGGTGATGATTATACCTGCTTAACATCAGCTTGTTTCATTGTCG…
Tov504	ATAC	9 11 12 13 14 10	GCCAAATAGTCAATGAGTGCTG	59.775	CTCTCTGCTTCAACCAACCTCT	60.053	GCCAAATAGTCAATGAGTGCTGTATTTATTCTGATGGTAATAATGCATCTGTTGATTGTGATGTACAACAATATGTCAGATAATTCTATTTCCTTTGAGAAACAATACTTACAACAAAACCAATGACAAAGCAGGGAATTCAGTGGGTAAACTGTGCTTTTGGATGTTTGTGTTAATAACAGATTTATATAACTGTATGGATTTTTTTTTCTCTATACATACATACATACATACATACATACATACATACATACTGTATGTGTCTAAATACAGAAAGGACAGGGCACACTCGTATTTACCTCATCCCGCACTTCCTATTTTGAATGGGTAAAAGTTTAGTAGGGCTACAGAGACAGAGGTTGGTTGAAGCAGAGAG
Tov30	GTGTGT	1.33333 5.33333 6.66667 8.66667 12 6	GTGACACGATGAAGTGAGGAAG	59.769	ATCCAGTGGTCATACCATGTCA	60.119	GTGACACGATGAAGTGAGGAAGGGGAGAAGGAGGAAGTGAGGAAAAAGAGGTGAGGAAGACGAGGAGGAGGAGGAGGTGGGCGTCAGGAGTCAGAATCACTTTAGTCACAGAAATTTGTTGTGTTGATTGGAGGTGTGAACGCAGCAAATCTGACAAATCTCTCTGTTAAACCAAAAAAATGAGGTGTATGTGTGTGCGTGCGTGCGTGCGTGCGTGTGCGTGTGTGTGTGTGTGTGTGTGTGTGTGTGTTACACCCAAGGGGACAGTCAACCTTTCCAGTGAACAGTCTTTATCAGCCTGTTTGGCCTTGTATCTCCACCACATGATCTGCTGTTATTCACCTCCTCACTGACACGGTGCTGAGACAGAGAAGCTGAGTGGACACCACCCGAGACGTT…
Tov476	TAA	15 18 20 21 23 24 25 10	CCTGTCTCATCCTGTTTATCCC	59.827	TAATCAATCACTCGTCACCTGG	59.993	CCTGTCTCATCCTGTTTATCCCCTTCATAAATAATTGTTATGTTATTTATTATTGTATGTATCGTAATTTACTATTACGTGTTTTTAACCAACCTGTGAAGCTGAAGGCAAATTTCCAAAATTGTGGAAAAAACTAATATAATAATAATAATAATAATAATAATTTGGTGTCTCTCAACAGGTTTGGAACCAATGAAGTTTACGTCCTGCACACTGTGCTGCTGAGATGTTGGAGGTGCATCTCTGGTAACCCATAACAACCTTATGTATTTAGGCCCACAGACAAGTTTACATTCTGCACATTACATTGTTTACATTATGTTGGAAGTCAACTTTAATTATTAATATAACCAGGTGACGAGTGATTGATTA
Tov180	GCGT	0.5 3 4 5 6 7.5 8 8.5 12 14 7	CTTAAGTCAAACGTCTGGTCCC	60.033	TCTCGATCAAGTTGCTGCTAAA	60.152	CTTAAGTCAAACGTCTGGTCCCACTTTGGCTTTTACAGTGCTCAGGGGACAAACACAATAAATAAACACAATGCAGCATTAACACACGCACACACACACCGACACAGGCAGACCACAGACACTGCCTGCACACAAACACACACTCATACACTTTAACTACTCAGCACTGTGTCAGCAGCCAGGCTCTATCACCTCTGATGGAGAGAGCAGGTCTTTCACTCTCACACACCGAGGCGTGCGTGCGTGCGTGCGTGCGTGCGTACACACACACACACACACACACACACACACACACACACACACAGCTACACACACACACTGGGTCATCTGAATTATGAAGTTGACTGAGACAGAGAAGAGACTGTAGTCTGCATGTCTGGATACTCATGTGTGATAGAG…
Tov318	AAT	12 13 14 16 17 18 19 21 10	AAATCACCAAAGCAGTGAAGGT	60.040	AATTTAGGCTCCAAACACTCCA	60.001	AAATCACCAAAGCAGTGAAGGTCAATAAAAAAAAATGATGAAAAATTATCATTTCATTTACAGAATGAGGGATTAAATGTGAAAAGGTGACAGATAAAATGAAGGGGCTAGGGAAGAGAAAATTAGTTTTAAATGCTTGAACAATAATAATAATAATAATAATAATAATAATGTCTTATCAAATAATATGAGAATTAAAAAATGTTAATTGCAACACTACTTGAAAGCTGACTGAAAATGATGATGTGTATTCATTTCACAGTAACATTTTTGAAATTAAGATTCAAATATAAAGAATCATGAGATAATTAGTGTTAAGATAATAGTGGGAGCTCACTCAGTCAGTGGTAGTGATTGGTCATTTGATGACTGGAGTGTTTGGAGCCTAAATT
Tov289	CTTT	11 12 13 14 15 8	CCATATTTGTCTTGTGACTGGC	59.499	AACGGCACCTTGTAAAGACATT	59.934	CCATATTTGTCTTGTGACTGGCAAATCCAGACATGCTAGTCTTGTTCTGCTCTTTCCTGTATCTTCCTCCTTTCTTTCTTTCTTTCTTTCTTTCTTTCTTTTAACTTTTCTCCACAGACCTCCCCAGGCCAGCGGCATCCAAAAGCCTCTTTATGAGGACCATAATGAGAAGTAAAGCTCTGCATTCAGTTGCAGTGCCTCGGGGGCCTGTTGCATTTCTAAGCTTAGTTTCATGTCCCATCCCATTCAGATGGGTTGACGAAAGGGCATGATGCACAAACAAAAAAAGCAAACAGCAGGCTATTCTTAGGAGGCCGGGGCACAGCCTGTGATGTGAAGAGAAACAGATTCACATTCTGCTGTTCAGCAACAATTTGAGTTGTAAGTAGGTGTTATAAG…
Tov321	CAG	14 16 17 18 20 11	TTCTATGCTGTGTCCCTCTGAA	59.875	TTCCAATTCTCCAATCCCTAAA	59.782	TTCTATGCTGTGTCCCTCTGAATTCCCCTGCACGCCATGTTCAGCCTCTCCATGCTCCCGTACTGCAGGATTGTGGGCGTCTTAACAGCACAGTTTCCGAACCCCCCTCTCTTCATTAGGCTTTCATGAAGCGATGTGAGGCTGTTCGAGACCTCACCAGCACCCGGGCTCCCTGCTGTGTTGACGGCCCTTGGGCGTCGCCACAAGCAGAAGGACCTCTGCGACCTCCTCTCAGCTGCTGTGACGAGATGCCTGCAGCCAGCATCCTATCAACCACAGCAGCCAGACGAACCTCCGGTACCGGGCTGCTCACCACTCAGCAGCAGCAGCAGCAGCAGCAGCAGCAGCAGGAGGAGGAGGGTTTTAAAAGCAGCCACAAGCAACAACAGCAGCACCAAT…
Group 32	10
Tov109	AGAT	6 10 11 13 15 16 17 12	AAGATCCAACTGCCAGGAATAA	59.966	CAAGAGAGATGCCTCAACACTG	60.051	AAGATCCAACTGCCAGGAATAACCCTAACAAAGATAGATAGATAGATAGATAGATAGATAGATAGATAGATAGATAGATGGGTATTTGGAAGGTGAGAGAATAGTTGTACAGTTTTCATATGTGGATGGACCAAGGACAAAATAAGGAGTAGTTCGTTCCAAATGCACAGTTGTGTAGCTGTTTAACTGTATAATATATGGGACAGTGTTGAGGCATCTCTCTTG
Tov374	TGT	10 15 16 19 20 21 22 12	GACCAGGTTCAAGTCCAGAGTC	60.155	AGGAGACGTAGAGTGTTCCAGC	59.945	GACCAGGTTCAAGTCCAGAGTCCCGTTTGTGGTTCAGACAACAGCAGCTGTTTGGTTCAGGTTTGTCAAAGGTGCAGTGAGAATAAACTGATTGTGCCTGAAGTCACTGTGAACATTTTCTGTATTAAACCAGACAAGGATCTTTTTTTATTTTTATTCTTGTGGTGGTGGTGTTGTTGTTGTTGTTGTTGTTGTTGTTGTTGTTGTATTTTGTCTTAGTTTCTTACTTCTATTGGTTTCTGTTTATCTTGCATAGAAGCTGCTGGAACACTCTACGTCTCCT
Tov441	AAC	14 15 17 19 20 22 25 12	CCGTTTAGTGCAGTCGATCATA	60.152	CAGAAGCTCTGAAAGGCAAGTT	60.185	CCGTTTAGTGCAGTCGATCATATTTGGTAGGTTTCCGTGCCAAGAATATTTCAAAAGTATGGAAGTGATTTCTTTTTGAGAAGAAAAAAATAAAATGAAACAACAACAACAACAACAACAACAACAACAACAACGTATTAGGCCTATATTATTATAACATTTTTTTCCACTGGCCTATTGGGGGTTGTTTTCACAGGTGGAAAAAAATACTGTGGCTAAGTCTATCTTCCTTTCCTTTCCTTCTTTCCTTCCAAACTAAATTTCCTCTTAGGGGTTGTTTATACAGATGACAAAAGGAAAAATTTATAAAAATTATCCTGGCAAAAAACAAAAAACAAAACTTGCCTTTCAGAGCTTCTG
Tov305	CTCTT	11 13 14 15 16 17 18 19 10	CCACTGACAAGGAGCAACATTA	60.168	CAACTGATACAATGGGAGGTCA	59.853	CCACTGACAAGGAGCAACATTAGTATTTATTTGTCCCTCTGATGACTGTAAATCCAAATATCCACTTTTCTTTCAGCTCTGTTTTGGCCTCCTCCAGCTCGTGTGATCATTCTCCAAGGATCTGTCACTATGATTGACTCCTTTTTATATTACATGTAATAATTTGATCAATTGTTGATATAAAAATTCTGCTACTACAGTAAAAACCTCTTCTCTTCTCTTCTCTTCTCTTCTCTTCTCTTCTCTTCTCTTCTCTTAAGGATCCCCAAATAGAAACTTTATTTGACTGGGACCTCATTCTGAGGACGTATTTGTTGTTGCTTATGATTTAGTCCAGGTTTCCATCCCTGCCTGCTGTAGTGGGTGGTTGTCTTTGATCAGCAGTCATTTTATGTGACC…
Tov405	TGC	16 18 19 22 25 26 11	GGTAGCTATTCCCTGAGAGCCT	60.242	GCTTAATGCTACTGCCACAATG	59.806	GGTAGCTATTCCCTGAGAGCCTGGAGAGGAGTGCTGCTGCTGCTGCTGCTGCTGCTGCTGTGCTTTGGCCGGACAGTTTGCCACCATGTGGGACACACTCTGGCAAAAATGGCACCTTTTGGGCTGAGGGGGCAGCTGGCATTCTTTGGCATGGTGGCCGGGTCCACCACAGTTGTAGCATCTTAAATGACAAGAGAGGAGGGAATTATCTCATTGTGGCAGTAGCATTAAGC
Tov503	CTGT	12 14 15 16 17 18 20 19	AAAGTCCAATGGAACGGTAAGA	59.871	AAGATCAATTGCAGCTCTGTGA	60.022	AAAGTCCAATGGAACGGTAAGACCTGTCTGTCTGTCTGTCTGTCTGTCTGTCTGTCTGTCTGTCTGTCTGTCTGTCTGTCTGTCTGTCTGTCTGTCTGTGGCATCAACTAAAACATGAGTGAGTCAAAAAATACAGACAGAATGTGATGGAGAGGTGTATGAGTTACAAACACAACTATTTAAATGAGTGATTGAAACTGCTTAGAGAGATGAAGAGACAGACAGAGCAGACTGGAAAAAAGAAAGAGATTCTTCTTACTGAATGTAAGAAGAGCTGCTCTGCACAGGTCATTGGAGTTGTGCAGCAAAATCATCACAGAGCTGCAATTGATCTT
Tov551	GAA	12 15 17 18 20 21 10	GTGGGTCAAAGCGTTATTTAGC	60.030	CCATGAAGAGGGTAATTTCTGC	59.966	GTGGGTCAAAGCGTTATTTAGCTTAATTCAAGAGATTTGTGAAGTTAAAATGGCTTGCATGTGAAAAATTAGTTATTTCTCTAAATGATGGCTTCTGTAAGGTTTTTTTTTATAAACAGAAAAATACATTTTAAGTCTCTGTAGAAGACAGAAAACCTGCTTCTGAAGAAGAAGAAGAAGAAGAAGAAGAAGAAACCAGCCAGCTGGTTTCCAACATTCTTCTGTCTTTTATTCTGCCTTCTTGGTGTCTGTTTTTCTGCCTAAAGGGCCCTGACTTAAAAAAACAAAAAACAGGAGGCCGTTGCTCCACCAGGGGGCAACAAAGACTTTACAGTCACAGCCACTGCAGAAATTACCCTCTTCATGG
Tov526	ATA	12 13 14 15 16 20 22 24 26 10	CTAGCACCATCATCAGGTCAAA	60.132	TTCTATTATTCCAAAGCGGCAT	59.960	CTAGCACCATCATCAGGTCAAAATCTTTCATTTCTCAAATAATCAAATACCTGCAGAATTAAAGGCATTCCCATCCTCCACAACCTGGCAACCAAAAAGTTGACCTCATTAGTCTTAACTGATCTCTAAATCATTGCTAAATGATTTATTAACCATGTCATTGGTACCACTTTCTGATAAGAGACCATTTATAAAGGGTTTATAAACTATAATTAATGGCTTTACTAATGATGTCTTGTGGAGAGCACCATGTGATCTGTGCTGTATTTGTGCATGAAGCATTGCTGACATTTGTCCATGTTCTCTTTATTTGTATTTTTGAGTCATTGTTTTGACTTAGCCAACAAATAGTTATAGCGTTATATTAATATACAATAACAACAACAATGTGCATAATAA…
Tov417	TGA	15 16 17 18 23 14	CCAGATGCCTAATGCAATGTAA	59.985	GTCCTCTCTGTTCATCCTGTCC	60.118	CCAGATGCCTAATGCAATGTAATGTATTGTCATGGTTACAGTAATAAATAGGCACTTAAGATTGTTGAGATTGATTGATGATGATGATGATGATGATGATGATGATGATGATGATGACATCTACAGGTTCAAACAGAAAATGAACATCAATGAACGTCATATTTATTACAATAAAACGTAACTGTGGGTCGTAATAAGCTGCTTGCACAGACAACCTGGACAGGATGAACAGAGAGGAC
Tov375	ACACA	10 11 12 13 14 15 9	ATTATCTGTACCTCAGCTCCGC	59.774	CAGCGATCACATAATTGGCTTA	60.116	ATTATCTGTACCTCAGCTCCGCACTCTGCAATAATAAAAGCTGCAGAGCTCCCTAACCAGAGACACACAACACAACACAACACAACACAACACAACACAACACAACACACTGATGATGAACAAACTTCAGTTGTTCCTTCACCAGGTGGCCTCTGTCAGGGGCCCGGAGCCGGGAGCCGGGTCCTCCGGGGTCAGGTTATCTGTGGGCTGATGTGTGTGTGTGTGTGTGTGTGTGTGTCAGGTTATCTGTGGGCAGCTGCTCTGTGTGGACCAACGCTGTCTGACCACTAAGCCAATTATGTGATCGCTG
Tov147	TTA	19 21 23 24 25 27 18	CTGTGCTGCCTGAAATTAACTG	59.941	ACTGACTTCACTTCGAGCAATG	59.543	CTGTGCTGCCTGAAATTAACTGGACACGTTTTAATTTCCCAAAGCAGAATGACTGAATTTCGAGCCACATTCCTTTCCTTTTCAGACAAACTATCTGATTGCTGCATATTTTCATTGCTGATTAAATTTGTATTCCTTTTTATATTTATTTGGTGGACATTTTCTCCAACGCAAATCATTTTTGTCTGACTTTTGCCAGAAAATCTAAAGTCTCTGTTATCATTATATGCTTATAAAGGCGGTGTTATTATTATTATTATTATTATTATTATTATTATTATTATTATTATTATTATTAAAACACGACTGAATTAAATCATAACTAACTAGAATACAATGTTAGAAATACACCCCATTGCTCGAAGTGAAGTCAGT
Group 33	11
Tov19	TTCT	5 8 9 10 12 11	CCTCAGAGTACTTCCTCGCACT	60.074	TAGCGAAATGAACGACATGAAC	60.138	CCTCAGAGTACTTCCTCGCACTCCCACAGAAGTGCATTAGCTTGTCATTCGCTTTCTTTACAGTCATTCAGCTTTTGCACATGGCCCGTGGCAGTGTGGAACGGCTTGCTCCACATGAATAACAACATCTGATTATTCAGACAGAAGCTAAGTGACTCAGCTGTCTCTACTGTATTCTATCATCTCATCTCATCTCATCACTTCTTTCTTTCTTTCTTTCTTTCTTTCTTTCTTTCTTTCTTTCTCCTGCATATTTATTCAACCACTTAGCTACTTTCTTTTCTCTTCATGCTTTCTTTTGTCTTTCTCCTGCCTTAATCTCACAGGGTATGGTTCATGTCGTTCATTTCGCTA
Tov221	AAAG	15 16 17 18 19 20 21 14	GCCTTGTTTATACTGCCAGGTC	60.028	TCAGCTCCCTCCTCATTCTTAG	59.976	GCCTTGTTTATACTGCCAGGTCAGCCTAACCAGGCACTGAACCAAAGCACAGGGTGGAGGAGAGGAGCAAGCGATGAGGAGGGGCGCAGGGGGGAGCGGGAGGAGGAGGACGGGATGGCAGAGTGGCTCTGCTTGAGCTGGATTTCTTATTAATCAAATCACGAGTGTAGCAAGTGCACAGCACCCAACTTCCTCCCCACTAAAAAGAAAGAAAGAAAGAAAGAAAGAAAGAAAGAAAGAAAGAAAGAAAGACAGAAAGGCCTGGTAATAGATGGCCTTGTTGTAGCAAAAGTAAAATTGTGAATGTGCAGCAGGAAAGAAGAAACTATTTGTCCTCTGCAGAAGTCTCGTGGCAGCTAAGAATGAGGAGGGAGCTGA
Tov302	GTGC	6 8 8.5 9 10.5 11 7	TGCAGGAGTTATTGAGGGAAAT	59.966	GGAAGGAGAGAAGTCTGACCAA	59.856	TGCAGGAGTTATTGAGGGAAATCATTTTACAGCCAAATTATACTGTAATTATGGAGATGAGAGGCTCTTGTTCAGAGACACAAACACAGAATGATGATGATGTGTGTGTGTGTGCGTGCGTGCGTGCGTGCGTGCGTGCATGTGTGTGTGTTTTTGTACCTGCAGGGCATGCTGACGGTGTCAGATAAATTTGTATCTTAGGCATGCAAAAAAACTTCTGATTCTCACTGATCAATTGAAAAGAATACCCAGGCTTCTTCTTCTCCTCTCTCTCCCGTCTTCTCTTGTCCTCATCATTTCGCCTTAGTTGTTCTTTTTCTTCCTCTCAGCCATTTGTTTTTCTCCTCTTCCCTGTTTACTTTTTTACCCACCTACTCACTCTTTTCTGATTCCTTTAAC…
Tov211	TCCA	9 11 14 15 16 10	GGGTGGTTTAATGATGGACCTA	59.945	GAGTTTGTAGTTGCTCGGGAGT	59.816	GGGTGGTTTAATGATGGACCTATTCTGTTTGACAGAGTGGCCGATAGAGATGCCGAAGTAATTTTGATAGATAACGATAGATAACTGTGTGTATTTGTCAAAATTGTGAAAATATAAAGCCCCTTGCTGAAGAAGAGTCCATCCATCCATCCATCCATCCATCCATCCATCCATCCACCCACCCACAACTTTACCTCTTGTCGAGTTACTACTCTCAAGCAGTGTCTGTACTGTACATAGCTGGAGGCAGCAGCCAGTTATCTTAGCTTAGCATAAAGACTGGAAACAGGACGACACAGCTGGCCTTGCTCTGTGTTTTTTGCTCTAGTTTGTGTAATCCATAAAAAAACCGTGTAAAAACAGCATGTTGCGGTTTTACAGGGGGTTATGTGCAGTAAC…
Tov473	CTAT	7 9 10 17 20 8	GTAGTTGCGCCTTCACCTCTAC	60.323	ACTCTCCACAGAAGAGAGGCAC	60.059	GTAGTTGCGCCTTCACCTCTACTAGTTATGAGGTATGGTTATGGTTACTGGGCTATTGTCTTTATTTTGCAATTTGTTGTGTTTATTCTTCTATCATGGATATTTTATACACATTTTATTTTATGTTGTTATTCACTGTGTTCATTTTATTATTATTTCCCTATCTATCTATCTATCTATCTATCTATCTATTTCACAGAGTTGCAGATGTTGGTGACTTACAATAAATTGCTGAGAGACAGAGAGTCACACAACACAACATTAATTTAAAGCCATTACATCTTGACTTTTATTTAAATTACAGCCATTTGCAATCTTACAGTGAGACTGATGATCTTGTTTGTGCCTCTCTTCTGTGGAGAGT
Tov26	TAA	15 16 18 20 25 14	ACAGTTTGCTTGGGAAACAAGT	60.075	CAGGAAACGCTACAAATGTCAA	60.166	ACAGTTTGCTTGGGAAACAAGTCAAGTAACTCTGTGATTTAATAATAATAATAATAATAATAATAATAATAATAATAATAAAATCTGGAATTTCTGTGGAACCTGAAGGTATCACGGCTTTCCCCTTCCCTTTGACCGAACTACCAACCACGTTGCACTACACCTCGCATGCCCCGCCCATGGATCCATGGCCCCGCCCCTAGCCCTGCCCCCTGCGCCATAAAGGGGCGGTGACTGAGCAATGAGGTAATCGGGGTAAACAGTAAAGATGGCGACGTCTGTGGCTGGAGAGGGGCAGCCAAGTCTAAATGGGATTATTTCCGACCCCCAAACCAAAAAACTGACCGACCTGCCGACCGAGTTGCTCGAACACATCCTGTGCTTCCCTGTCCTCAAACA…
Tov510	CTAT	16 17 18 19 20 8	AGGCAACAAACGATGTAGGTCT	60.061	ACCTTGCTTTGTTTCACCCTAA	60.035	AGGCAACAAACGATGTAGGTCTGGTGTCGCTTACACTCCGTCCTACGAGCCTAAATCTAGCTACTAGCATAAGGTTTGCGACGTTTATTTCCGCTTCCTTCCACAGCGCTGGGAGGGTCGGCGTGCTGTTGTGACTGGAGCTCCTCCCTGTCAGTCTGCTCCACTGGTCTGTCAAACCCACCACAGACCTGTTACTCTCACCTGCGACTGGCTATTTCAGTTATTTCATATCACACGCTATGTATGACATCAATCAATCAATCAATCAATCAATCAATCAATCAACCAACCAACCAACCAACCTATCTATCTATCTATCTATCTATCTATCTATGTAACCTGTAATTAAAATGTTTTTATTATCTGTTTACCTGTCTGACTCAGCGAGATTAGACCTAA…
Tov444	TTA	13 14 15 16 17 12	CTGGAAGCCCTCTTAGTCTGAA	60.012	AACTGGGACCAAGACTGAATGT	59.901	CTGGAAGCCCTCTTAGTCTGAATCTGGCAGAGCCCGTTTGGAAACAACTGGCAGGCATGAACCTGACCATTGCTGACCTCAGTGAGGTACGTGCACAGCCCTGCTCCTCAGTGTGTGTGCAGTTTGCACTGATGGTGGTTGACTGAGTGTGGGGCGGACCTGAATGCCTCTCAGCTTCTACTGTTGTGTACTGTTCTTCTTACTGTCAGTTTTCAATTGCTGCTGTTTTTTATTATTATTATTATTATTATTATTATTATTATTACTGCATTACCACTGAAATCCCAAATAGCCCATGAAATAAGAAATTAATCAATATGCATTAACATTAATTACTATTAATTAATCTCAGACAAAGACATTCAGTCTTGGTCCCAGTT
Tov534	TCTA	9 13 15 16 17 18 19 20 8	TAGCACAGGTGCTCAGCTAGTC	59.848	CACTGCCATTGTTGGAAATAAA	59.868	TAGCACAGGTGCTCAGCTAGTCTCATCAAACAGGCCATGCTGCTATTTTGTTGCTATTTTCAGATAAATAATAATCTGATTTTCCACAAGAGCTTAATAAAGTATTCTATCTATCTATCTATCTATCTATCTATCTAATGTCTGCAGGTGGGGATCAAGATCCTCAATTTAAAGTTTTACTGTCACCACTTACCCAAAGATTTGCAATACTTATTTATTAATTACCATAATTACTATATTTATTCAAGGTCAAATACTTGTTTGTATTAAGAACTGACATAAGTAATAATAAAAAGCCAGGCCACTTGTTCTTGTTCATGCCTGGAGGGACTGTGATGCGCCACAGGGAGTGCATCCTCCTCTTGCAAAAATAAATACATCAATATTTATTTCCAACAA…
Tov481	TAT	24 25 26 27 28 21	GCCAAATGTTTGACTGTACCAA	59.904	AAACTCACAGCCAAGACAGAAA	59.029	GCCAAATGTTTGACTGTACCAACAAATATTCAGTTATATGCCCTCTGACCTCTAAAACGATTTCATTTGTAATAGAACAGAAGTAGAAGTGGAAGAACATAATCACAGGACTGAGTCAGTGAGGTATACACCAAAAGCTTCAATCAATTTTTTATTTAAAGTTCCACTATTTAGCATTTTTAGCAGCATATAGTCACCAAATAAGTGATTTATAATACATATAATTGGAAGAAGATATATTATTATTATTATTATTATTATTATTATTATTATTATTATTAACATTATGATTATGATTATGGAGAAGTTACAGATGTTGCTAAATAAATAACAAAGACTTCTTATAGCTACACTGTAGGGCAATATAAACCATTTAATAAATGTTAAATAAGCAGACTT…
Tov468	TTTG	9 10 11 12 13 8	TAGCTTGATGCTGGCTCATAAA	60.006	CATTGGCAATTAGTATGCAGGA	59.985	TAGCTTGATGCTGGCTCATAAAATGATGATGATCCCACAATTCTACCCTCTTGTCAATTAGAAATGGAAAAGAGAGAGAAAAACCACAGCAAACCCCAGAGCAGATAGAAGCCACCCATTGGTGTCAGGTTGCTGTAGTTAATGTCATTTTCTTCCTTGTGTCTTTTCGTCTACATGTTAGAATTGGTAAAAACAAGGAAAGCTGAGATAGTGACTGACATAATACAGTCCATCCCCTTGTATTAAGCAGCTGTGTGTGTGCACCCTTGTCTCATGCATATGGCCATTACTTTTGTTGTTTGTTTGTTTGTTTGTTTGTTTGTGACTTTGGAGTGCTCCCCAGGTAGTTGGTGTTCCTGCAGCCTCACTCCTGCATACTAATTGCCAATG
Group 34	11
Tov107	ATAG	7 10 11 14 15 21 9	CTTATTGATGTCACCCTGCAAA	59.996	ATCACACTGATGGAGACATTGC	60.004	CTTATTGATGTCACCCTGCAAAACACAATGCAGACTGTCATAGATAGATAGATAGATAGATAGATAGATAGATAGGTAGGTAGGTAGGTAGGTAGGTACTTGTTTTGCAGCAGCTGCAATGTCTCCATCAGTGTGAT
Tov568	TATC	14 18 21 22 23 24 25 26 17	GTGTGCGTGTGGATCTAACCTA	60.059	TACTGCGCAGATGAGATTGATT	59.873	GTGTGCGTGTGGATCTAACCTAGAAAATAACTCAGCTTATCCAAATTGCAAAAGAAGGCATGTGCAAAGGCTGCTTTTCTCTGCTTCTCCAACCCCATGTTAATGGTCTGTTTCATGCGGTTGCCTGTCAATGGCGTCATATCTGCTTTGTGCATGTATCAGCGGTTATAATCAGCTGATCTGATTGTTTTGGAGAGGAGGAGGATGTGGTTAGTTCAGTTCCTGGTAAAAAAAACTGACTCAATATCTATCTACCTATCTACCTATCTATCTATCTATCTATCTATCTATCTATCTATCTATCTATCTATCAATCAATCAATCTCATCTGCGCAGTA
Tov163	GACA	8 11 12 16.5 19.5 14	CTGTTAGACGAGCACTTCGTTG	60.110	AGAGAGCAAGAGGATTGACCAG	60.016	CTGTTAGACGAGCACTTCGTTGGAAGCTTCTTAAAGCTTGGGGGGGATGTGACTCTGCTCGCTCGCTGTTTGGTGTCTGCCACAGAAAAACACTGGGGACAGGTTGGACCCTCAGGACACCGGCTGCCATCACTGACGGCCAGAGGGACCTGCAACCTCACATGATGCCAAAACACTGGGAGTTCCTGGCGCAACTTAACCTTCTCACACGGAGCAGATTTACCAATTCATTGGTTGGACTTGACAGACAGACAGACAGACAGACAGACAGACAGACAGACAGACAGACAGACAGACACACACAGACACACACAGACACACACAGACACACACAGACAGGTGTTGCACAGCAGGGGGCGCTGCAGACAGTCCACAGGAGTTCTACTTGATTTTATTCAT…
Tov16	CTT	20 21 22 26 29 31 34 19	GGACTGAGCCTTAATGGTATGC	59.993	AATCTGCCCAGAAACTGACATT	60.004	GGACTGAGCCTTAATGGTATGCTCTTTACCAGGCGATTTACCTCGGTGCATCAGAACTTCTTCTTCTTCTTCTTCTTCTTCTTCTTCTTCTTCTTCTTCTTCTTCTTCTTCTTAGCAGACTGTTTTTGCAGCTTACTGAGATATAAGGCAGATAAATGTCAGTTTCTGGGCAGATT
Tov345	GATA	26 27 28 29 31 21	CTGGTGGGAAATGGGTAATAAA	59.944	CCTATTAAATGTCCTCCAGCCA	60.324	CTGGTGGGAAATGGGTAATAAACAGCAAAGTGAAGGCTTCTCTGTTGTGTTAGATCGGCATCAAAAATATGCTGATAGGAGACTGCCCTTGAGAGGAAGGGAGTGGGGGTTAGGGTCAGGTTGGGTCTAGGATAGATAGATAGATAGATAGATAGATAGATAGATAGATAGATAGATAGATAGATAGATAGATAGATAGATAGATAGATAGATATACTAAAAACTGGTACAACAGGAAGCATCAACCATGACGTGCAGATGCAGAAGCTACATGTCATACATTGTGATTTTAGGGGAGGTGTCTTGATGGCTGGAGGACATTTAATAGG
Tov244	AACA	6.5 7 10 15 18 8	ATCCCAGCTATCTGTGACACCT	60.023	ACTCTTGTCTCTGGATTAGGCG	59.907	ATCCCAGCTATCTGTGACACCTCATCTCTCAGAGATAATATCAAGACCCTGACATGTCTGAGGCTTCGAGAAGCTTCCATCAGCATGGAGGCCTTTTGGCAGCTAGTCCTAAGCCCAGTTTCTGTCCATCCTTGTTTTCACAGAGAGAGAGAGAGAGAGAGAGAACAAACAAACAAACAAACAAACAAACAAACACAAACACAAACACAAACACACAGACAAGAGCTGAAAATAAAAAGCCTTTGCTGGAGAAGCCGTGGGGAAAAGACGAGCTTTATTTCGTTTTCCCCTCTGGTCATTTTGGCAGGTTGTCTGTCCCCATTCCTGAGGTTCAGTACGAGTTCACAGAACACGCCGTCAACTTCCAGAAATAAACTGTTTGCTCATGCGTGGGTGCGA…
Tov282	TATC	9 10 12 13 14 15 17 11	ATTAGTGGAAATTGTTCCTGCC	59.376	AAGCTTGACATCTCTCAAAGGC	60.026	ATTAGTGGAAATTGTTCCTGCCTGGTGCAATCAGACTCTATAATGCATCTAAACACTCGCATCACACATATACGCATTTATTTATATTTTTCTAATTTCTCATTTGCTTGTGGAATTTTTGTGCATTTTTTTATCCTCTTGTCTTTGAGTTTTATTGTGTTTTAACACAACTGCTATGACAATTTAATATTATCTATCTATCTATCTATCTATCTATCTATCTATCTATCTATCATGGGCTGAAATAATATAACTGCAATGACATAATTTGTCACTTATTGTATGACAATACCTCTTTTATAAGATAGTTGTCTTTAATGCCTTTGAGAGATGTCAAGCTT
Tov202	CTTT	11 12 14 16 17 18 20 8	CCACCTTGTGTGCTGTAGGTAA	60.088	ACCAACATTTGCTCCAAACTCT	60.040	CCACCTTGTGTGCTGTAGGTAAAGATGGCTCTTATAAAGTAATACACTGAATATGAGAAAGGACATCGAGCTCATTACAGCTGCTCCATCAATCACAGGTACCTCCTTATATGTCCCAAACCGCTGCATGCTCAGATAATTCTCTATATAGTGAAGCTTAACCTTTCTTTCTTTCTTTCTTTCTTTCTTTCTTTGTCTCTTAAGTACCCTCCACCTTTTTGCCAATTCTGTCACCCATATGTTTTTGCATCCTTGTGCCTCCCCCAATTATTTTTCTCTCCTTCTCCCCTTCCCTCTCACACTTTCTCTCCAAGTCTCTCCTCCTCTCCCTCCATCCCTCTGCTTTAATAATGGATAGGATGCAGCTATGGCACTAAAGAATACATGGGAGGGGATCTT…
Tov260	TATC	16 20 21 23 24 25 17	TTAACCTCTAGCGGCCTCATAA	60.232	GCTTGAACGAGTGTGTGTTCTC	59.960	TTAACCTCTAGCGGCCTCATAATCACCCATCCTTTTCTTTGACCATATCTATCTATCTATCTATCTATCTATCTATCTATCTATCTATCTATCTATCTATCTATCTATCTATCACATAAAAGATGCACAGCTCATCTAATCTGTAGTAAAGATTTTATACTGTTGCTTGCTCATCATAAAAATAAATCTATTTTTCGTTATTGGCCGCACAACGACAGACAGTCTCTGTGTGAGCTGTTGTGCACAGTTACAGAGAACAAACCGCTCAGTGGCACAGACGTTACTGTAAAGACCACATGTAATATACACTATACAGCACAGGAAGAGAACACACACTCGTTCAAGC
Tov125	ATAG	10 12 14 15 16 18 19 11	CGCATACAGCTTCTTATTGCAC	59.938	TGCACAGGAATGTTATGACCTC	60.000	CGCATACAGCTTCTTATTGCACCTGTGGTTATAGATAGATAGATAGATAGATAGATAGATAGATAGATAGATAGTGTCAGGAGAGTCTTCAGAGCATCTCGAAGCATCCGGTGTGAAGTGTGTATAAGTTATATTGGGACTGCTGGTTTAACTGGTGTTCATGTGACTGGACCATCAGGTCTGTCTAATCTGATCTAATTAGATTAGTTCTATTACAGTTACAGTCATGAACAGGGTCGTCTCCACTCCAACTGTCTCAGATGGATGTGATGATAACTACCACCACATTCCTCATCATGCCCCCCCCCATATGTTTCTCCTCTCCCTTAAATGTCTTTGGTGATGGGACTGAACTCCAGGAATGTGCCTCTTTTGTTCTCGAAGTCAACGTAACCAGTC…
Tov297	AGAT	13 16 17 18 19 21 15	CATCTGTCGCTCAGAAATCAAG	60.015	TTAACTGCAGAATGGTGTGGAC	60.037	CATCTGTCGCTCAGAAATCAAGAATAATATTAAGAAATGTGAATCCACAGTTAGGAGATAGATAGATAGATAGATAGATAGATAGATAGATAGATAGATAGATAGATAGATAGATTCTTTATTAATCCCAAAGGAGATTTGAGTAGTCAGCTGCTCACCACATGCATTCATTATCATATGAATGTGAGCCTAGTCTGGAAATAAAAAAGACCATTCAAATGCACTGACACAATGAGAAAATGTGTAAAAAAGCTTAATAGTCTGTAGTAATTATGTGTTTCATAGGTTTAATAACTTAATTACACTGCCTCAGATGACCTTTTTTTTTTATGTCTATCTGAATCACAATTATTAGTCCACACCATTCTGCAGTTAA
Group 35	11
Tov277	CTGTGT	10.8333 11 12 13 14 9	GTTTGCTTTAGCCAAGGTCATC	60.136	GTAACAGCTTCATGCACTCTGG	59.943	GTTTGCTTTAGCCAAGGTCATCATCATCATCAAGTGTCTAAAAGCTATTTGAAGATGCCACCTGTGACCTGTGTCTGTGTCTGTGTCTGTGTCTGTGTCTGTGTCTGTGTCTGTGTCTGTGTGTGTTTTCCAGCTGATCCTCCCAGAGTGCATGAAGCTGTTAC
Tov246	TCTA	10 11 13 14 16 17 12	ACACTTTACGGTTAAATGCGCT	60.082	TCATGCTGGTCATTCAAGGTAG	60.132	ACACTTTACGGTTAAATGCGCTCTTCTCTGTCTATCTATCTATCTATCTATCTATCTATCTATCTATCTATCTATCTAGAAGGAACCGTTTCCGCCATTTACAAGCAGACATTAAATGAATCAGTGGTAGAGATTCCAGTGTTTTGCTTCCTCCATATATGAGGAAAATGCATAGGTCTGCAAATTATGCTATGTCTTAAGTAGCCGCTGCACAAAGCTTAAATCCAGATATATGTAGGTATCCTTAAACATTTCACCTGTCGACTAATGATTTGCATGCAAGCTGGCATAATGCTACCTTGAATGACCAGCATGA
Tov20	GAAA	13 16 17 18 19 20 21 22 14	TATGTTATCACTGCAGCATCCC	59.988	GGAACCTCACACAAATCTGACA	60.012	TATGTTATCACTGCAGCATCCCTGTTTACCCTGGGAACAGACACACAAAGCTCTGTAGGCTTTCGCATGCCAACTAACTAACGAACTAACTAACACTGAATTATGTTGGTTCACCGCCATCACCAATGTAAGGAAACCCCCATTTCAGATCTAGCTGTCTGTGTTAATCTGTGTATAAAGAGACCTTTGTGATCACGTGAAAAAGACAGAAGAAATCTTAAAAGACATTAATATCCTCTTTTAAACTGATCTAAGTCATTTTAGATGTACAGACCTGAAAAGGAAAGAAAGACAGTAAGAAAGAAAGAAAGAAAGAAAGAAAGAAAGAAAGAAAGAAAAATTCTGACATGTATGAATGTCAGATTTGTGTGAGGTTCC
Tov517	AAGTT	9 10 12 13 15 16 18 8	AGGGACTGAACAAAGCAGGATA	60.130	AGCTGAATGTGCTGACACAACT	59.983	AGGGACTGAACAAAGCAGGATAAAAGGAAGCAATTTGGGAGAGAAGAGCAGAGTAGAGTAGAAGTTAAGTTAAGTTAAGTTAAGTTAAGTTAAGTTAAGTTGTTTCAAAACCCATTCAAAAATTAAATAGCTACTTTACTTAATTCATAATTTTAATCTGTGTTCAGTTAACTCACATTTTAACTTAAGATTTAAGTTAAAATCACTGTGTAGTATTAGTGACACATAACTGTGCTTTAATTCTGAGTTTCTGAGTTTAGCAAAAGGAAATTGAATTTTGATATTATTTTGAATTTGTAGTGTCAAAAGGATGTCCAACCAGCAGCTGCTCTAAATAAGTAGGGCACTGACTTTAGAGGAAACAGATGATATTACGCTGAGTTGTTATACCACAATTCA…
Tov398	TTTC	11 12 14 15 20 17	GTTTCTTCTCAAAGAGAGGCGA	60.130	ACTTCACAGAGCAGGAAAGGTC	59.923	GTTTCTTCTCAAAGAGAGGCGAGGTCGTAAACAGGATTTAGAGCTGAGCACATCCCCGAGGAACCTGCCCGGCTTAAACCACACTTCAAATTTCTGTGTGGTTTATGCACTCAAAACCCCAAACCTGCAGGGGCCAGTTGAAGGTGAGATGGGATGATGGGTTTTCTGTCTTTCTTTCTTTCTTTCTTTCTTTCTTTCTTTCTTTCTTTCTTTCTTTCTTTCTTTCTTTCCTTCCATTTTCATTCGCTTGTTTTCATACGAAGACTGGAAATCTGTAAGCAATCATTTCAGATAGCTCCGATCTTTTTTCCTTTGACCTTTCCTGCTCTGTGAAGT
Tov274	GATA	9 10 11 12 14 15 17 18 19 13	GTAGGTGGGTATTGTGGAGCAT	60.137	ATGTTCCATTCCATTTGTCTCC	60.060	GTAGGTGGGTATTGTGGAGCATAAAACAAGGCATGGTTGTATTAATGCATCAATGAGCTGACATTAACCGTCTGAGGATAGATAGATAGATAGATAGATAGATAGATAGATAGATAGATAGATAGATAATCTATGATTGGTCGAGCAAAAAACGAAGCAAAGGATTTTTGCTGATCTAATGATTTATTGATATACAGCCAGTACTGACTGCCTCACCTACTGACTGAATAATATTGCAGGCTGCCGATATAGACAGTACCAATTACAGACATTATGAATAAGAAAAATAAATACATAAAGTAAATGTAAACTGAAAGCTATTATTCAGGAGTATTACAGCAGCAGTTTTGCAAAACATGTCTGTCTATGTGGAGACAAATGGAATGGAACAT
Tov497	CCTCT	15 16 18 19 20 14	GAAGTCAAGAGAAACCTCCCAA	59.729	TCCTCTGTGTGTTGATGGAAAC	60.012	GAAGTCAAGAGAAACCTCCCAAAAACCTCCAGGCTTAGCTCTGTGTTGTGTGATGGGTAATTAAACTGTTGTTATTGTGAATATTACCACAGATGATGTTTTAGATGAAAAGCATGAAATATGTTCCAGTACTTGCTGACAGTGAAGAGTAATAACAACACAATACTAATCAAATCCTGAAGGAACTGTTTGTTCTTGTGTTTCTGTTTTTCATTATATTTATTTCAACCAAACTGTGAGGAAACACATTCAATGTGTATTTTTGCAGCATTTCAAGACTTGGTGTAAAATTTGTTTGACACCAGAGCCGCCCTCTCCTCTCCTCTCCTCTCCTCTCCTCTCCTCTCCTCTCCTCTCCTCTCCCCTCCTCTCCCCTCCTCTGTCTGGCAAACTGTCACT…
Tov409	TTA	12 13 14 15 16 17 11	ATCTTCTCAGCAACCAGAAAGG	59.886	CCCAACACCTTACTACGACACA	59.951	ATCTTCTCAGCAACCAGAAAGGTAAGGGTAAGCGAAAACGACGCTGGGCAGATGAAAACATGATTTTACTTGGATGAAGAACCGGATCATAAAAGTTTTATTATTATTATTATTATTATTATTATTATTAAAGTTTTATTTAAACAACCTACCATCAGGTGAGTTCAATAATCTTTCCATTCCTAATTGTACACGCTCCTCTGTGACTCAGATGTTGACATTACAAGACCGTGATTCTCATAGTATGACGGTCCTGGATCACGGCACGAGTTACTCAGACATACGATTGTTGACATGTTACCCAGAGAATCACTGTCATGTACAGACTGGTGACAAATCCAAGGAAAAACCAACATGATGTGTCGTAGTAAGGTGTTGGG
Tov190	TAGA	14 17 18 19 20 21 22 16	GCTGTCCTAATGCAATACTCCC	59.993	ATAGTTAAGGAGAAGGCGACCC	59.991	GCTGTCCTAATGCAATACTCCCAATTCATCTGATTCAAGTGGACTCTACTAATTACTTACAGTAAAGATGCTTCTTGACCCAGATATGGTCCTACCTTAATCTGGTCCATTTCCTCCCTGTAGGCTTTTTTCAGGGTTTTCATGTGGTCCTCCATCCTCTCAATCATCAGGTCCAGCTCCTCTGCCTCCTTCCTTAAGTCCTTCACATAACGTTCATCCCCAACCTTCATCTCCTGTTCAGAAAACAGATGGAGAAATTATCAAATTCCTAGATAGATAGATAGATAGATAGATAGATAGATAGATAGATAGATAGATAGATAGATAGATAGAGTTACCTGTTGCAGGTCATTTATGAATTTTTTCTTGTCTTCTAATAGAAGAGCACACAGCTGCTGC…
Tov53	AATC	12 13 15 16 18 19 14	TGATAACTCAACGATCACTCGG	60.132	CTAAGATTCAGGAAATGGTGGC	59.966	TGATAACTCAACGATCACTCGGTCAGTCAGTTACAGATATTTGTGGTTAGAGGGCTGGCACTGCTGCTGTTCCAGCCAAAAACTGAAGTGATGAGACGTTAAAAGTTAAGTTAAAAATGTTTACTTTTTAATATCATAGATCACCATTGCCACTGATATTGAGTTTGATTACCCTAAGTAACCTGAGTAACATTTAAACACAGAGTTTAAAATCAGAGTTTAAGACATAAAATTATGTAAACAAATGTCTGAATTTTAGAGGTTTCAAACCAGGTGTCTAACCAAATGTTATGGAGCTTGGGTTTATAATATGCTCACCACTGTAAAAATCAATCAATCAATCAATCAATCAATCAATCAATCAATCAATCAATCAATCAATCCAATGCCACCATTTCC…
Tov264	TTGA	11 12 13 15 16 17 14	ATGTAAGAGCAGGCTTCCTTTG	59.913	CAGATTGTGGGCTGTAATGAAA	59.996	ATGTAAGAGCAGGCTTCCTTTGGCAATGATCTAAGCACAGAATAAAAGACAGGGATGCGAGTTTAATCTCATTACAAACAGTAAATCATTTCTTTCAAATAAGACAGACTATAATATAAATGCAATAGCATTTCTTTATCATTTTGGTGTAGTACAGTTTTATTTGATTGATTGATTGATTGATTGATTGATTGATTGATTGATTGATTGATTGATTGACTGACTGACTGAAAACAGGAGACATAAAAATACATATGGAAACAGAATTTGCAGTGTTGCTCCAATAATGTGCAAGTAAAAACAAAGCTGACCTTGAGAAGAGATAAAACCGTGTTGCTTTGAAACTGGTACTAATCTTATCCATCTGACAAACTACTTGTTCAAAAGAAACAAGAATGG…
Group 36	11
Tov368	CAGA	12 14 15 19 21 16	AACGCTGGAATAAACTAGGCAG	59.813	TGTTTCTGTTTGACTGAATGGG	60.008	AACGCTGGAATAAACTAGGCAGCACTTTTTACAAAATACACATCTGCAACCAGGCAACCAGGCAGGCAGGCAGCCAGGCAGACAGACAGACAGACAGACAGACAGACAGACAGACAGACAGACAGACAGACAGACAGACAGATGTCCCATTCAGTCAAACAGAAACA
Tov178	TCTG	5 11 12 15 16 18 19 20 21 23 24 13	CTCAGAGGCAGATGTTCAGATG	60.012	AGTGCATCCGATGTATTGTCAG	60.022	CTCAGAGGCAGATGTTCAGATGGACGTCAGCCTCTCAAACGTCTCTGTTTCATAAAGATGCTGAGACAATTACGTGGAGCTGAGCAGCTCCATGTTTCAGCCTTCAGACTGCAGCTGGTTCTGATCTGTAGCTGTGGATTCAGTGTGTTTCAGCCTTGTGTGCCTGACTTCTGTCTGTCTGTCTGTCTGTCTGTCTGTCTGTCTGTCTGTCTGTCTGTCTGGTTAGACGCCGTCCACATTCCCTCTAACAGTAGTGTCTTGCGCTGACAATACATCGGATGCACT
Tov82	GATA	7 9 10 13 14 11	CAGAGATTAAACCAATCAGGGC	59.966	ATTGTTTCAACCATGATCACCA	60.096	CAGAGATTAAACCAATCAGGGCTGAGTGTCAGAAACAATGAACACAAACACACATATACATGCACACAAACAAGGCCCAGTAGTTTCCTTTTTAAGCCTTAGATAGAGGGAGGGATGGATAGATAGATAGATAGATAGATAGATAGATAGATAGATAGATATTTTTAATAATATCAATTATTGCAGGTTGACTTGTTTCCACATTTCTTTGTGTTTTTATTAACAGATAAAAGTAGTGTCATGCAGAAATGCTGCACAGGCACCAGGGAAAGATCATGGTTTGGATTAAAATGAATTTATTATGGTTATGGGCACCTTCATCACCATGGTTACAATAAATAAAAAAGACACTAGGTTAAGGAGCCATGGTGATCATGGTTGAAACAAT
Tov533	GATA	18 19 20 21 22 14	TTCCTGTCTGTTGATGTTGTCC	60.012	CCAATGCAACAAAGCACTTAGA	60.298	TTCCTGTCTGTTGATGTTGTCCTGTTTGTCAGTGGTTAAATGTCTAATCCCAAAGCCCAAAATAATATTGTTATAACACTGACAGCAGCATCTCTTGTCACCTCCAGATTAAAATGCCACCCACACCAAGAGCAATAATCACAACGTTAACTATAACGATAGATAGATAGATAGATAGATAGATAGATAGATAGATAGATAGATAGATAGATACTTTATTGTCATTGCGTTGATAAAACAATACAACAAAACTCAGTACAGCAGTACTCCATATAGCAGCATTCTGAAATAATAAATAGTTATAATCACTAAAATAAGTAATATATCCTAAAATAAATGGTATAATCACTATGGCTGAAGAAGACAAAATAAAATAGACATTGTCACATAAAAAAAATT…
Tov530	AAGA	13 14 15 16 17 12	AACAGCCCAATCAAACTCAACT	60.040	GAAGCCAGATTCAAAGGAAATG	60.075	AACAGCCCAATCAAACTCAACTGGCAACAGCCTGTAAAAATGGCCTTAGAACATTCTCTGGAGTGCAGTCAGCAGATCACAGCCACAGTGTGGTTTATATATCAATACTGCTTCCCCTTTCCCATGACTGAGGTGGAGATGTCAGGCAGCGAGTGGATTCAGAATGAAGTATTCTAAGTATTTTGGTTGTTGCCCCCCCCAACCCCCACCCCTGGTGTAAACATCTCAACAGTGCCAAATATGGTCACTTCCCAGAGAATTGAGTAAATCAGGAACCAGAAACAGCCAATGACATGTACCTTGCCCCAAGAAAGAAAGAAAGAAAGAAAGAAAGAAAGAAAGAAGGAAAGTAAGAGGGGTACCAGAAACCTTGTCTCATAAGACCCTCTTACGGGGGCC…
Tov425	TAT	17 18 20 22 23 26 16	TTGGATAAACACCACACACCAT	60.015	CCTAAATTGTCCATGTGCTGAA	59.996	TTGGATAAACACCACACACCATCTTGTATACACATATTATTATTATTATTATTATTATTATTATTATTATTATTATTATTATAACACATACTGGGACATATCTTTCACTCACTGCTGGATATATCTGAAGTGCTGAGACAAGGCTTCAGCACATGGACAATTTAGG
Tov215	TAGA	9 10 11 12 14 15 17 19 8	TTGCCCAGTTGTAGCAATGTAG	60.186	AAATCCTTTGTTCCCTCTGTCA	59.976	TTGCCCAGTTGTAGCAATGTAGATTGTCAAATGTGTATTTGACTTAAAGAACTGGTTGTTTTTGATGTTACCAGTAGTTGACAGAACAGGTCCACCACATTGTCCATTTAGTAGATAGATAGATAGATAGATAGATAGATAGAATTGATTCGTCCCATAGGGGAAATTCAGTTGTCCAATAGTTTGCATATATATGCAGTTTATATTTATGGGTCATGTGTCTTTGGCTGAGGCTGATGTGTTGAACAGTCTGATGACAGAGGGAACAAAGGATTT
Tov207	ATTAT	12 13 16 17 18 19 10	ACCGTATAGTCGCTAGAGCAGC	60.089	TGTTATTTCACCTACCCTCGCT	60.021	ACCGTATAGTCGCTAGAGCAGCGCAAAACAATGGTTTGACGGGTTTTGCAGCTTTTTATTGCATTTTCCGCCCAGTAGAGGGAGATAGCGGTGTCTGAGCAGCATAATCATATACACTTAGTTGGTAGCGTATTAGGTACAACTAGATAAAACTAAAGCAGTCTAAAGCAATAGTCCTGCAATAATCCCTACCTTCATGAAGGTTTTAATGTTCAGTTTCTTTTTATTGTTTCAGAGAGGTGTTGATTGAATCGATAAATTATATTATATTATATTATATTATATTATATTATATTATATTCTATTATCATCAGCGAGGGTAGGTGAAATAACA
Tov91	TAA	12 13 14 16 17 18 20 21 22 10	GGGAGTCAGTAGTTTGCTCACC	60.175	ACTGCAGAACAAGTCTGAACCA	59.953	GGGAGTCAGTAGTTTGCTCACCTCGGTCCGGATCATGGGTCTGTAAACTGTCAGTCAATCTGAAGCTCAGCCAGAACTTGACTTTAGGACTCCAAGAACCATAATGTGCCATAAAGTTCAACCTGATGTAGCAATATGAACTAATAATAATAATAATAATAATAATAATAAGGTTATTACAGATTAGCATATGATGACCAAATGCAGAAATAAGCTTAACAGATTCTTCGCATTAAAGGATTTAAAAAAAAAAAAAAAAAAATGTCATTACTATTTAGTCAGGTCACCTGCCCACACTTGTTCTCGGTATGTAAGGTTGAGGCCTGCGGAGCATGCATCTGCAGCTTGTGTCAATCTTACCTGCCTATGTGGCCAAGCTGCTGGTGCTTTATAAAGTAG…
Tov35	AAAC	9 11 13 14 15 17 10	GCTCAGAGCCTCCAGTATGAAT	59.876	GGAGGGTTTAGAATGATGCAAG	59.966	GCTCAGAGCCTCCAGTATGAATATAGCAGATTTCAGGTAAACACTCAGAAAAACCAAATCTTGCAAGGTTGGATGGTGGATCCAGGTGGGTGGGGCTTGGGGCATGGCTGAGGATGGTAACTATTTTGTTGTGACATCACAAAGTTCCAGAAGTCTTGAGGGCGTGTTTTGAGGCTCAGTTTCTGAATACAGGCTGTGTGCATTTCCCTGTGGACTGAGGCGTCGATACTTTCACAGTATTAATATAGAACCTAGACCTGCTTTATAATAAAAAACAAACAAACAAACAAACAAACAAACAAACAAACAAACCAAAACACATAGAAATCTCACTTTCTACAATATGGGACCTTTAAAAAATATATTAGGTCCTACAGTTAAATGCTCTAAACTCACAAT…
Tov523	ATA	13 14 15 17 18 19 25 12	TTTGCAGCTCATCTCATAGGAA	59.982	GGTCAGTGTGACCACAAACACT	59.972	TTTGCAGCTCATCTCATAGGAAAAGAAACAAGTTTTAATCTGACAACACGTTGTCTCTGTTATTTTTCATTTCTAATATGAGCTGGAAAAAGGTCTGGAAGCTGCAGCACAGATTCCTGTTTTACTAAATTATTTTCTCCTGAGCCACAGTTTATAGAAACAAGTATTTTGTTTAAACTCAAACCATCTATTACACATTTATTCTGTAAAGCCACCTTTTCCTGCTTTTATCACTTCCAAAGTGTATCATAATAATAATAATAATAATAATAATAATAATAATAGTGATGCTACTTTGCTAACTTGGTCAAAAACTGTTGTAACATGTTGTAAATCACTGATTATATTTGTTGTACATGTTTATAAAAGTCTGGTTATTTTAAGTTGAACTAGAATCAG…
Group 37	11
Tov429	AGAA	16 17 18 20 22 24 12	TCTTGTGTAAATCCTTGGGCTT	60.001	TTCCAAGAACAGCAACAAAGAA	59.898	TCTTGTGTAAATCCTTGGGCTTTTCCACAGCGAGACTGGATGAAAGGTTGACATCCTTGTTGTCTTTGCTGAAGCGGGGAGTTGAATATTCTATTTAGCAGAAAGAAAGAAAGAAAGAAAGAAAGAAAAAGAACGAAAGAAAGAAAGTACATGTGCTTACACTCGTTCCTGTCTTTGTGAAGGTAGATGCAAGGAAATTTATGACACAACAATGTTCTTTGTTGCTGTTCTTGGAA
Tov216	AAT	11 12 13 15 17 20 9	GAACAAACAGGGATAAGATCGC	59.972	GGTCTTAAACAGTCCCATCAGC	60.004	GAACAAACAGGGATAAGATCGCACTGGCATCATGTCCATGTGACAGGCTGGTATTCCTGAGTGGCGTCCCCACTCGGAAATAATAATAATAATAATAATAATAATGTGGTAATAAACGGGTAAACCACAGGGGTCCCAGTTGGGCTCCTCTCTTCTATCCCTCACTCATGAGGCCATCTACTGACACAACATGTGACCACATTTGGTTTTAAAGATGATTGGTAGCAATCATTTTATTAAAAACTGTTTTAAAAATTAGCAGCTTACAATCAAACCATGGCATCACAGTTTACTGTATGTTTGGCTGATGGGACTGTTTAAGACC
Tov117	TTAT	8 9 10 12 13 7	CAGTATGTCAGCAATTTGGCAT	60.025	GGGACATACAAGTCTGCTTTCC	60.004	CAGTATGTCAGCAATTTGGCATCATCTCATACTGAAAAGTCCTAAGACAACGTGTACATTATGCAAGGCTTTCATTTCAAGGGGTGGCACTGGTGAAAGGACAACTAGGGTAGGAACTGTTATTTATTTATTTATTTATTTATTTATCATGACTGACAGTCGAATTAGATATATCAAATTAAACTTTTCCACTTCAATTTGTACCAAAGAAAACATTCTATAAATATGATTGACATTAGCATCACTAAGCTGTTGTATTAAAGTACTCTGGATGAGCTCCTAAAATGTAAAATACCGATCTCAGCCTTCATGGACTCTTATGTCAGTTGAGAAACACACAGCTGAGCATTTAACATCTTTAAGCTGAGGAAAGCAGACTTGTATGTCCC
Tov232	GTGC	3 7.5 8 9.5 14 14.5 9	TTAGCAGTGGCTTCTATTTGGA	59.033	AACAGCGATAACCACTCTGACA	59.803	TTAGCAGTGGCTTCTATTTGGATATTTACCTCAAATTATTGGAGTCGAACATGGTGACTCACTAGTGTTTTAAGGAGAAACACTGTGTGTGTGTGTGTGTGTGTGTGTGTGCGTGTGTGCGTGCGTGCGTGCGTGCGTGCGTGCATGTGTGTGCGCGCGCGTATGTGTTTGGGAGAGGCTCCAGCCAAACCACAGCACTGCTTATATATATATATATAAATTCAAAATGCATAATACATAATGTGCAGAAATAAAATCTCTTTTTCACTGGCTCATTACGGCAGGTGGAAGAGAATTAATTTCCTAAAAGGTTTTTCTTTTTCACACCTCAGTTAAAAAAAAAAAACAAAAAGGGAAAAAGAGATGATATACTGTTGTGAAAGCTTGTGTAGATGCTGC…
Tov424	CAAT	8 10 11 12 13 14 15 19 17	AGAGCGTTGGAAGGACTATCAG	59.907	GCCTCAGAGGTGCAATAAATTC	60.102	AGAGCGTTGGAAGGACTATCAGCTGATACTGTAAGTACGCACAGACACACCACACACGAGCACGCACGCATGCACGCACTGCAAGGACCAATCAATCAATCAATCAATCAATCAATCAATCAATCAATCAATCAATCAATCAATCAATCAATCAATTTTCTACCCTCTGACCACGTATATAACTTATCTTGATATCTTAGATCTCTGTTATTTGACTAACTTTACATTAGTTTTAAACCTTAACCACACACAAAAAAATAAAAATAAAACAAAAAAACTTACAAAGAATTTATTGCACCTCTGAGGC
Tov170	ATT	18 22 23 24 26 28 32 17	TTAACACATGTGGATGACAGCA	60.035	CGCAGCATGTTTGATTACATTT	60.027	TTAACACATGTGGATGACAGCAGTATCAATCTTCTAACCCAACCTTTTCTCCTAGAAATGACATTTATATGTCACTAAACTGTTTTCCCTTTAACATTGTGGTGACAAATTATTATTATTATTATTATTATTATTATTATTATTATTATTATTATTATTGTGTTCAGAGGCAGCTTTTTTTTAAATGAATGATAACAAAGTGCTGGATGGAGTGGATGGTAAGAGAACAAAGTGAGGGACTTTGCCACCAGAGACCAGGGTTTGCATCCTGACTGAGTCTTGACTTTATTTTTAAAACGATCATGTTTTTTATTAAATGTAATCAAACATGCTGCG
Tov206	CCT	13 14 15 16 18 19 12	GTTTCGTCCGTGTGAAGTGTTA	60.074	AGCGATTGACTTGACTCCTCTC	60.023	GTTTCGTCCGTGTGAAGTGTTATGACACTGTAGGCTACTGCAATAATGCGTCTCTCCTCCTGCCTTCCCCACTTGGACTCGTAACGACAGTGCGGTACCCCCCTCCCTCTCCTCTCCACCCCTCCCCTCCCCTCTCTCTCCCCTCACACTTTGCAGTACTGCAGCTCTCTGTGTCGGATGGGGCGGCAGGACGACACTGCGGTACAGTGGATGCCTACAGAGTGTTGACTCGACTGTTTCCTCCCTGGCCTGGGATTCTCCCAGCTCCCTCCTCCTCCTCCTCCTCCTCCTCCTCCTCCTCCTGTGTCACATTTCCCATTGCAATGCTCTTGTTTAATTCCTGCCGGTGTCCTACCTCTGAGCCCTACAGCCTCCACTCCGTTTCCATTTTGATTCTCA…
Tov7	GCAC	7 11.5 14 15 16.5 17.5 19 22.5 18	TGCTCTCTGTTGAGATCTCTGG	59.745	GTATCAATCCCACATAATGGGC	60.287	TGCTCTCTGTTGAGATCTCTGGGCTATTCCTGTCCGTAGTTCTACTTTTCATGAAATTCTTCATGTTTTTGCAAGAATTTGTAAAAGCAGCAGCAGGGCTCAAACAGATATCTCTGTAAATGATTTTGATAAATCAAAGATAATCCATGAAAATGTTCCTGAATACTGACCAGATAGCTTCCAGTTATACAACCATCTCATGCACGCACGCACGCACGCACGCACGCACGCACGCACGCACGCACGCACGCACGCACACACGCACACACGCACACACACACACACACACAGTCTTATAAGTATTAAAAGAATTAACCACTCTTACTCAGAACCACAGAGCCCATTTGGCTCTTGCATGTATTAAGCAAAGGCCCATTATGTGGGATTGATAC
Tov94	TCTA	14 15 16 17 18 20 21 22 23 24 13	AGAGACTCAACTTTGGGAGCAG	60.053	GGGAGCTGAAGTGTAAAGCAGT	59.950	AGAGACTCAACTTTGGGAGCAGAACCAACAAACAACCAACAACTGACCAACCAAACAAACAACTATGTCCCCAATAGTAGTGCATTTTTGAGGAAATATATAAATTCATAATTTGTCTGGCAACTTTTTTTTTTCTCTTTTCTATCTATCTATCTATCTATCTATCTATCTATCTATCTATCTATCTATCTAAAGTTAGGAATATTTAGTTAACAACCACTGGATTTATTTACTGTTGTTGAGTAACAGTGTTGGAGTAACTAAATTAAGTTGCTCATATACTGCACTTTAGTACAATTTCTACTTTTCTTCAGTATTTCCATGTTATACTGCTTTACACTTCAGCTCCC
Tov331	AAT	31 32 34 36 37 30	TTGTATTGATTTCAGTCAGTGGA	57.291	AAGCAAGTGTTTGTCTGGTTTG	59.328	TTGTATTGATTTCAGTCAGTGGAAAATTTGATCAAAAATTACCAATAATAACAACAACAATAATAATAATAATAATAATAATGATGATAATAATAATAATAATAATAATAATAATAATAATAATAATAATAATGATAGCTTTATTTTATATCGTACTTTTCTAAATCAGTCTTACAAAGAACTTTAAAACAAGGACAAAAAATAAAAGCTTTTCACCTAAAAGTGTATTTTTATGCTAATAGGTAAACATTCATTGACTTTTAAATACGTTTTTTTTTTACAATTCTGTATTATTTATTTTTTTAAACTGTCCTGAATTAATATATTTGCACCTTTTCCCCAAACAAACCAGACAAACACTTGCTT
Tov129	AGAGG	10 11 14 15 16 17 7	GCAGTCTTTGCTTCTGGGTACT	59.950	CAGCTTCTCATGTCTCCTCAAA	59.615	GCAGTCTTTGCTTCTGGGTACTTATGCTCCAGCATTTTGTTCATACCATATCCTGTCAGTAGGGGGTGGTGGGATGTTGATAACCAGAGTCCCTGACAGCTCCTGAACCTCCACAGTGAGCAGCAGGGGGGTGTTGGACATCTCCTCAAACTTCTTCTTAATGAACTCGTTCTCTGTCGCCTTCTGGAAATACTTGGATTTAGCGATTTTGTCCACAAATCTCAAAATCTTCCTTCCAGTCCTGCCACCCCCCGTCCTGTAAGAGAAGATTAGAGGAGAGGAGAGGAGAGGAGAGGAGAGGAGAGGTTGTCAGTCGATTTAGTATTCAGATCCGAAAGTCAAAATTTGAGGAGACATGAGAAGCTG
Group 38	11
Tov236	ATCT	17 18 22 23 24 25 27 19	CAGCAAACATTCACACAGGATT	60.037	AGCATGTTCTGATTTATGCCCT	59.993	CAGCAAACATTCACACAGGATTTACTGTAGCCCCCTGTTAGACTTTAATCAAGCTATAATTTAGATCCAACAAACAAAAGGTTCTGTTGAAATAAATGGAAAGTCTATTAGCTGATCTATCTATCTATCTATCTATCTATCTATCTATCTATCTATCTATCTATCTATCTATCTATCTATCTATCTATCTTTTCCATTTTCTTATTTTTCAGTAACCATGTGTGTAGGTGTTCATGCATGTGCTTGCATGCATTCATAATGTCTTCACAGGGCATAAATCAGAACATGCT
Tov59	TAT	11 12 13 15 17 18 19 10	GTCCACTGAACAAATGGCTGTA	60.037	GAAATGAGTCAATGTCCGGATT	60.194	GTCCACTGAACAAATGGCTGTAGGACAGTATCTGATAAATCTGTAACAATAGAAAAACAGCTACCTGAGTGTTGCAGTGCAGGTGTAGATCTGTTTAGTAAAAGTGAGTTGTATAGAAAATATTTATTTGGTGATAATTAAAAAAAAAACATTTAGTCAAATGTCTTCACTAATAATCACAAGTATTAATAATACATATTATTATTATTATTATTATTATATATTAAAATTACAATTATGAGCACTATTATGCAGTAAAAAAATAATTTCAAAAAGAAAATTTATTGATTTTAAAACATAACATTTGAGTCTTAATCTGCATGTTTAATCCGGACATTGACTCATTTC
Tov381	TAT	16 17 19 20 21 22 23 11	GAGTGTGCCACTTCCTTCTTCT	59.923	TTGCTGGATTCTACATGATTGG	59.960	GAGTGTGCCACTTCCTTCTTCTATGATGCCTGAACCTTCCTCATCAGGGGACTCTGAATGTGATGGAGGATGGAGAGATATGAAAATGCTAAAACTTTATTGTACCTGTAGCTATGTTAGTTCATAAGTTTCTTTCTTCTCATTAGTTTTTCAGAGACACTGCACTTATAATATTGACAACAGACACCTAAAATTTCAAATTCTACTTTCTGAAATTATTAAAATTTATATTTTCTAGAATATAGCAAAATCCAATCACATTTGCTAACAGCATTTTTAGTTACTTCAGGGTATCCTAAAAGTCCCATCCAATAATAAGTTTCTATATACAATATAATATTATTATTATTATTATTATTATTATTATTATGAGTTTCTAAGAAACCTGGCCCTCCAATC…
Tov451	ATA	13 15 16 17 18 19 22 11	ACATTAGAGCCAAACAAGCCAT	60.028	TATTTGCAGGTAGGTTGTTCCA	59.514	ACATTAGAGCCAAACAAGCCATGCAGTTGTCAAAACTTGAAGATTGGATAATTATTCCGAACTGTCCTCAAGCCCCTTTACTGTGAGTTGATATTGTGCATTTTTATTCACATGTACCTGAAACTTTTGCACAGTACTGTAGATTTGAGCCTTCAGATCCATCACCCAACAAAACAACAGAATGAACAGGTTGTGATGTGACTGATAATAATAATAATAATAATAATAATAATAATACAGATCGTTATGAGTTCTCCAAGATGCTTGGAACAACCTACCTGCAAATA
Tov106	AAAGA	11 13 14 15 16 7	AAAGGTCAAAGCCAAGGATACA	60.001	AACTCTGAGAAACGCTGTAGGC	60.082	AAAGGTCAAAGCCAAGGATACAGAAAGAAAAGAAAAGAAAAGAAAAGAAAAGAAAAGAGAAATAAAACTGATCTGATAAAATGTACAAGTGTTACTTATTGAAGCTGCCTGTAGTTGAAATCATTAATTGTCCAAACCACTGCCAAAGTCTATCTGTTATTAAGGCCACACATAGCTTGCATTTTATTAAACTCCAGAAAAAGTACTGAACGAAATGAGCCTGTGGTGATCAGAGCTGGATATTGGCTCTGACCTCCTGATTTGATTTGATTTGATTTGATTTGATTCAATTCAATTCAATGTACTCTGTGATGATTCAGTGACATCAAATAAATACCAACGCTGCCTACAGCGTTTCTCAGAGTT
Tov341	ATA	13 16 17 18 20 25 11	TGGTTCTATGGGATCTCCTGAT	59.789	GTCCCTTCCTTCTGCTCTCTCT	60.511	TGGTTCTATGGGATCTCCTGATTAGTACATGTTAGCATGCTAACACGCTAAACTAAGGTGAAGAACAGGCTAAATATTACTTCTGCTAAACATTAGCATGTTAGCATTTAGCTCAAAGCACCGCCTTACAGCCTCACAGAGCCGCGAACATGGCTGCTTTTGTGTCAAGGAAACTCCCTTAAATTCCATCGCGTTAAGGCGGAGGCACAGACCTCTCAGAAGTCGGACAGATAAAATCAAAACTATCTAAATGACCAGATACCACTAGATGTAAATAGGAAAATATATTAACGGTTTTCGTTAACTTCAACTTACAGGATGTAGCACTTGTTAGATAATATGCACTTGAGCATAATAATAATAATAATAATAGTAATAATAATAGTAAGATAAATAAAG…
Tov159	CTT	18 19 20 22 23 24 25 27 28 13	TCTTGTGCTTTGTGACGAACTT	59.958	CGTCACTGAAGCTTGTATCTGC	60.081	TCTTGTGCTTTGTGACGAACTTAAGTAGAGTAGACTTCTTCTTCTTCTTCTTCTTCTTCTTCTTCTTCTTCTTTTCACCTGCCTGTTACAGCTGTAGCTGACCTAATGTATTCACCCCCCCCCCTCCCTGAAGCTTGCATTTTATTAACCTTGACTTTCTAATTTTACCTTTTTAGTGGGAGAAGTTATGTTTTTGGTGATGGTGCAAATGTGAATTCTTAAGGCTTTTAGAAGACGAATAAACATGGAACTGAGGAGAGTTGACTTTTATTTAATCAAACTGAGTCACAGATGAATAAACCTGCAGATACAAGCTTCAGTGACG
Tov334	TAT	26 27 28 30 31 32 34 37 25	TGAGCATTAGCTGCTGGTTAAA	60.041	CTCTGGAATCCTTTGGCATTAC	59.966	TGAGCATTAGCTGCTGGTTAAAGCAATGTGAAAACAACTGCATTTCACATGCTGTTTAACATGGTGTGTAAGGTAAATGCAGAACAATAGTTTGTCAGTTTTATATTATTATTATTATTATTATTATTATTATTATTATTATTATTATTATTATTATTATTATTATTATTATTATTATATTTAACATTATATCTTATATACTTTTGAAAACTGGAGATTTTCATGTTTTATTTGACAACCTGTTGGCCACAATGGAAAAACTGAGCAAACCCTAATTTTGAGTCTGGACTGCATGACTAATGGTATTTATTTTCAGCTTCTATTCAAAGAGTGTTTATTTTAAAGGTTAAAAATATGTGAAAATTCAACCAACCAAAAACATTGACTTCTCTATTTACT…
Tov88	TCAC	6 8 9 12 13 10	CAAACAAACCTTCCCTCTTCAG	60.137	TTCAAACATTATCATTCAGGCG	59.964	CAAACAAACCTTCCCTCTTCAGGGACGGAGGCTTCATGTAGCTCCACCTGCAGTTCACAAGGTGTGTGTTGCTGCTTGTTAGTAACAATAAAGAGCATCCAGTTTAAATACAGTAAACACTGGAGCTTGTTCACTCACTCACTCACTCACTCACTCACTCACTCACTCACCATACAGTGTGTTTGCTACATAGAGGGGGAGAAGTGCAGACAGCAGTTGGACTCCACATGTTAAATTGCTCCATCATTAAGCGCCTGATATTGGTGATTATTAGTATATGAGGCGAAATACATGCTTTCTTATGAGTTGTGTAATTTGTATGCATCTTTCATGTATTATGTTTGTTTTCATTTGTGTGTACAGAGCAATCTTTGCTCTGTTTGTGTCAGTTTGTGTTGT…
Tov513	TTTC	14 15 16 17 18 21 22 19	AGGAAAGCTTCCTCTCCTCACT	60.020	TGTGTTTGTCATCCTGTCATCA	60.008	AGGAAAGCTTCCTCTCCTCACTCCGAGCAGCTGTCGACTCTCCCCGCAGGAGGAGAGGAAACAGAAAAGGGAAGTATTGACCCAAGGTGGTCTGATTCATCCTCCTCAGAGAATGAACGGGGAGCTGCGTTCTTATCAGATTTACTGCTCTGCTGGTGATATCAGCTTTTCTTCCACACCAAACAAAGGCAGTCCAATAGTACCCCTCCGTCTCTCCCTGTTCACTCCTCCTCTTTGTTGTGCACAACAGATCTGAAGGCAGCTGAAAATGATTGTCTGTTCACAAGTGAGTGCTCGACATAAGAAAGTAACAATGCTGAGTGAAAGTACACCAACAATTACTCAACATTTTAAGCTTTTCTTTCTTTCTTTCTTTCTGTCTTTCTTTCTTTCTTTCTT…
Tov168	ATAG	18 19 20 21 22 26 16	GATCATAACCCTGTCTGCTTCC	59.968	TGTCACATTCCATTTCTTCCTG	59.971	GATCATAACCCTGTCTGCTTCCAGATAGTTTCTACTCTCCTAATATTACATAGATAGATAGATAGATAGATAGATAGATAGATAGATAGATAGATAGATAGATAGATAGATAGCACCACCATGTGGTTGAAACTGAGTAGACAAGTAAACAGATTTCTTCTTCTTCTTCTTTTTCTGCAGAATGAACTGTTGGAGATAGGTGGCAAGATTACATTCACTGGAAATTCCTCATGGATGAATGACTATATGGGTCTCTATAACGACTCCTATGATGACTACAACTGTTGTGAGGGGGGTGATGTGTGCGACCTGAATGAGGGCACGAATTTTGAGGCGGTGTTCATCCCAGTTCTGTATTCTGTGGCGTTTGTTGTGGGCATCCTGGGAAATGGATTGCTG…
Group 39	11
Tov315	CTAT	13 16 17 18 19 20 22 24 15	TTGGTGTGTGAGAGTACAGCCT	59.833	CATGCTAGTGGTGCAGATGAAT	60.162	TTGGTGTGTGAGAGTACAGCCTCTGGCCCCTATCTATCTATCTATCTATCTATCTATCTATCTATCTATCTATCTATCTATCTATCTATAGGATCTATGGATTTAAGCTGTACATAATTATAAGTTGTAGGTAAAGTCTTACTAGGTACTTTTAAGTTTGCCTCCTATTATATTCATCTGCACCACTAGCATG
Tov365	GTTA	10 11 12 13 16 17 19 22 18	TTAGATTAGCCAGCCTCCTCAG	60.001	ATGACATTCATGGTGCTCAAAG	60.000	TTAGATTAGCCAGCCTCCTCAGTACATTTGATATTTTTATTACCTCGAAAAAGTCCACAGGTGAATCCAAAATGGAGGCATGAATGTGTGTCATATATTCCAAGGCTGTTTAAATATTCAATTTTATTATTTTATGTGTATAAGTGAACATTTTGGCTAGTGTTAACTGAAAGGTTAGTTAGTTAGTTAGTTAGTTAGTTAGTTAGTTAGTTAGTTAGTTAGTTAGTTAGTTAGTTAGTTAGTTAAGACATAAAAAATCATCCTTTGAGCACCATGAATGTCAT
Tov529	TAA	10 12 13 14 15 9	CTTCTGGGAAACTTGATCCAAC	59.976	TCTGAGCCTGACTGACCTGTTA	60.051	CTTCTGGGAAACTTGATCCAACTTGGGCTCTAAAAGAAAAGAAGAACACAGAGCAGAGCTGTTAGCTTAGTGCATGTTTGATTATGTAGTAACATTTACATGAGAAGTCACTAACATCACAGAATATCTAACCTATATATAGTTATTGACAGGTCTTATGTCGTAGTAATAATAATAATAATAATAATAATAACTTCTCCAGTGTTTTATCTGAAGTGCTCATATCCATAAGAAAATATGTTTTACATCTCCTCTCTCAGGCTTCTCTCCGGAGCTCTAGTAACAACAGGTCAATGAGATACTATTAACAGGTCAGTCAGGCTCAGA
Tov450	TATC	13 15 17 18 19 20	GGATGATGACACGGACCTAAAT	60.081	TTACTGACATGGGCCATAAGTG	59.883	GGATGATGACACGGACCTAAATATTAACTGAATACATTAATGAGCTACTGGACAATCTGAATTTCCCCAAATGATAAATAAACTACTTTATCTATCTATCTATCTATCTATCTATCTATCTATCTATCTATCTATCTATCTATCTATCTATCTATCTATCTATCTATCAAATAAATATACAAAGTATCATAACTTGTAAAGTAACAAGTAACTAAAGTTGTCAAATAAATTTAATGGAGTAAAACAATAAAAAATAAGAAATGCATTGCAATAAAAGCATGAAAAGATAATACTAAAAAGATAATAATAAAGTAAGTACCTCTAATTTCTATTTAAGGCAGCATTTGAGTAAATGTGCATAGTTAATTTCCACCACTTATGGCCCATGTCAGTAA
Tov174	GAAA	11 12 13 14 16 7	CCCAAAGTCTGAGATCACCTTC	60.110	CTTTCAGTGCTTCATTTCATCG	59.883	CCCAAAGTCTGAGATCACCTTCACAGAATGGGAAGATAGACATGTTTAAAGTTAATAGGAAATTAATTAAAAAACATACATAAGCATATAGAATTTTTATATGTATGTTGTTTAATAAACTTGATTATATAAATTAAATATATGGCATTAACATGGTCACAACCTGTTATACCACATACAAATTTTGTCATTAATATTTTTAATATATGTACATGTACAAATTTTATTATGCGTATTTCATATCTCTCATCTTCATATACCCAGAGGATAAATATGTGAAACTAATATAAGTAACATACATGACAACATCACTCTTGATTTAGGGACATATATGACATATATTAGCCTACATTTCTGAAAGAAAGAAAGAAAGAAAGAAAGAAAAGGAAAGCTCTGTCT…
Tov422	TAGA	15 18 19 20 21 22 23 16	AGCCCTGAGTCATCAATCATTT	59.968	GAGAGGAGTACATGTGCGTTCA	60.321	AGCCCTGAGTCATCAATCATTTAGAAGCACACACACAAAAAAGGTGAGTGGGAGCAATTAGATAGATAGATAGATAGATAGATAGATAGATAGATAGATAGATAGATAGATAGATAGATAGACAATGTAATCATACCTTATTTGCCTTAAGGAAATGGAACCATCTGGAAGCATGGACCCATTTTTTACAGTTCCTACTGAACGCACATGTACTCCTCTC
Tov203	TTCT	15 17 18 19 20 21 22 11	AGCCAGATCTAAATTGCCTCAA	60.224	GATGTCACTCTCTCCTGATCCC	60.081	AGCCAGATCTAAATTGCCTCAAATCATACAAGTGTTCTTTCTTTCTTTCTTTCTTTCTTTCTTTCTTTCTTTCTTTCTCTATTAAAGGTACCTTCAGGTTCCTCTGAATGCTCCATATGGTGCTGGTAAATTATCTATGCTAAACTACACCAACATAATTAGATTCATTGCCATGTACATTAATATGGATGGAACACTTATGTAATAGATACTGAAAGTATATTAAATGTCCCAAATGTGAGTTATAAATCTTCTGAAGATTATTGTCCTGATCCTAGTGGGATCAGGAGAGAGTGACATC
Tov265	TCTA	13 14 15 19 20 21 9	TCAGTGGTGGTTAGTGGTCAAC	59.930	AAACCTCGACCTTTCCCTAAAC	59.881	TCAGTGGTGGTTAGTGGTCAACTTTCAACAACCTGTGATGAATACATTTAATGAGCACTGTTCAAGTCTATCTATCTATCTATCTATCTATCTATCTATCTAGTTTTTACTGCTATTGACCACTGATAGTCATGTACCACTCCTCTGCTCATATTCATTTACTTTGAGATCATGACTGTGAATGTTTTTGCTGTATCTTGTCAACAAAGGTACTGTCTTACGTCATTTGTTGTCAGAACCTTATTATCCTGTCCTGGTGAAGCCATTTCCCTGATAAATCATCAAATGAAATGACACAATGTGACACTGATCCATGCCCTTCAGAAATATAATCTTATGCCACTATTGACGGGATTATTTTGTCATTTCCAAAACAAAAGCATTTTCTCATCTTACACC…
Tov499	ATAG	11 14 15 16 17 18 8	TGAGCGAGGGAGACTTATTAGC	60.007	ATTTCCACTAAGTCCAAAGGCA	60.001	TGAGCGAGGGAGACTTATTAGCTCGCACGGTCTCTGCATATTGCAATTAATGAGAAATTTTAACCAATTTAAGTGAGTCTAAATCTACTAAACAGGATCAGCCCAATATATTTGCACTTGATAAATGAACTATAGATAGATAGATAGATAGATAGATAGATAGTTCACCATGGGCAATGCCAAGCTGTGCTGTAAAGCACTTTGCCTTTGGACTTAGTGGAAAT
Tov9	ATA	15 16 17 18 19 13	AATAAATTGATGCGCAATGAGA	59.591	CGTTTGTCACATAAACAGCCAT	59.926	AATAAATTGATGCGCAATGAGATGAAAGGATGATAAAAGCTGGAATTAGGTTGCGAATGTATTACATTAATATAATTAATATGGACTGGGTAAAGCCTAATTACTGCGTAGAATATGTGATAATAATAATAATAATAATAATAATAATAATAATAATAGATTTTCTATATTAATAATAAGCTCAGGGATTTAACTCTCAGAAAATCTGCAGCTTTCATGACGAGATCCGGGCCTTAGAAATCAGCGGTGTTTGCCAAGAAAATTGTTACCTCTGGCCAACTTTATGGCTGTTTATGTGACAAACG
Tov143	ATG	14 15 18 19 20 21 13	ACCCTAAAGAGCAGATGGTCAA	60.130	GTGAGACATCCCAGTGAATGAA	59.973	ACCCTAAAGAGCAGATGGTCAAATGCTGAGAACTTGTTTTTCAAATGATGATGATGATGATGATGATGATGATGATGATGATGGTGACGCTATTATTCATTCAAAGATTTGCTGGCATTACCTTGCAACCTTCACAGGTAATGCAGCGATAGTGATAGCCTGTGGCTTTGTCCCCACACACTACGCATAGCTCATCCTTGTCTAGGTAACTTGGTATGTAACCTGGAGAGAAGAGCAAATTGTTAATATTAGATTTAATTGAAAAATAAAAAAGGTCCCTGGAGTCGTAGTCTGAACAGTGTTTTTATTTGGTTTCATTCACTGGGATGTCTCAC
Group 40	10
Tov75	GAT	16 18 19 20 21 13	CATCCACAGTGGCAGTGATTAT	59.882	GTGCGTAGTATGGATGGTCTGA	60.022	CATCCACAGTGGCAGTGATTATATTTATAGTAAACAGTCATGTTTAATCTGACATGGTCCATTGAGACTTACAGTAAGATGATGATGATGATGATGATGATGATGATGATGATGATAAGTAGTCATTGGACAAAAATGTCGGACTAAACCCTCCACGTTTATTTTGTGTTTGTGTGCAGCTTCAGACCATCCATACTACGCAC
Tov546	TCTA	15 16 17 18 21 22 23 11	TCGCCACCTGAAGTTAAGATTT	60.129	TCCATGGAGACTGTTGATATGC	59.962	TCGCCACCTGAAGTTAAGATTTTCCTTAAAGTCTGTGTTAAAGCTTCCTTAAAATAAAAACAGTTGCACAAAACACTCCTAAGTCTTCTCCTTAAAATGTTCACTTCATTATTTAACATTTTCTTCTTTATCATAGTCTTACACTTAAAGAATCACTTAGAGTCTATCTATCTATTGATCTATCTATCTATCTATCTATCTATCTACCGCATCACAAGTGCTAATGGCAGCATATCAACAGTCTCCATGGA
Tov419	TAT	12 13 14 15 17 20 11	ATGATATGAATGCATCACAGGC	59.819	AGACATAATGGCCAAAGCATCT	59.993	ATGATATGAATGCATCACAGGCTGCAGCTGCATGGGTTCACCAGCTCCAACAGCTACACATATTATTATTATTATTATTATTATTATTATTATGTGAAATTGCTTGTCATATTAACTACACATGTGTAGGTCTATATCAACATGTATCAGTGCTCTATGGGTTTTCCATGTAAAATACTGACATAGCACCACATGACAATGATCCTGATATAAAAAATGTAATTGTATCAATTAGGCCTACTACATCAGTGGTAGTTGATGTGTCATTGTTCAGTAAAGAGGGGATTTCTTTGTCCCTGTAGATGCTTTGGCCATTATGTCT
Tov495	TCTA	15 17 18 19 20 21 22 12	ACTTCACCATGCCTGATTTCTT	60.004	CCCTGTTGGCTCTCATCTTATC	60.096	ACTTCACCATGCCTGATTTCTTTTATAGAGTAATCAGTTTATGAATAAACAGAGTGCTTCTATCTATCTATCTATCTATCTATCTATCTATCTATCTATCTATCTAAATATTTGCCCTAAACAACATATTGCAGTGTTTTATTTATGCTACCTCCCTCCCGTGGAGAAACATCCAAAACAAACAGGACTAATCCTCTAACTGCTTTATCCCATTAGACCCCCGCTGCTGCCTTCACACTTAATTCACGGACTCCGGTGTAAATGAGACTCTATCCGGTCACCATCGCTGCAGCTCCGACAAAACACACCTCTGGTCGCCGCACATTAAAGCTGAACCTCGATAAGATGAGAGCCAACAGGG
Tov96	ATA	3.33333 11 13 14 15 16 12	GCTCTGGATGATCGAATCTGTT	60.608	GATCATACTGAAACTCCCACCC	59.696	GCTCTGGATGATCGAATCTGTTATCAAAAATAAAGGTGGACCTACAAAATATGAAAAAAATAAATAATAAAAAATAAAAAAATAAAATATATATTTATATATGTATATTTATAAATGTATATATAATAATAATAATAATAATAATAATAATAATAATAGGGGGTCTGAATAAAAATAAATAAATAAATAAATAAATAATAAAGTTGCAGCAAATTAAAAGATTTGTTATCACTTAACATTTTAGTGATGTTGACCACTCAGTTTTGTCGTACATGTGTGCAAAAATATCCCAGTAAGACAGGTACAATGACAACAAAACGGCACAAAACATGTACAAAGACGCGCAAAGACACACAGACAACCACGTAGTTGTGTGGTTTTGTGGTTGTTTTGTGTCTT…
Tov133	ATCT	12 19 20 21 22 24 25 16	TGTCCAGATCAAATGACAATCC	59.797	GGTGATTTCATTGGAACAACCT	60.096	TGTCCAGATCAAATGACAATCCATCAAGTAGATGCTGATATATGTCAGTCTGTATGAAAGCGGTGGACCTACAGTCCAACATTACCATTTCTTTTACCTTGATCAATATTAACAATTCTTACTGCAAGTGAAATTAACTACACAAAGAAAATAACTAGACAAGCAAAAATCTACCTATCTATCTATCTATCTATCTATCTATCTATCTATCTATCTATCTATCTATCTATCTGACTTGTAATTAGAGTATATAGGATGAGATACAACTTATATTTAAAATAGAGAAAAGACAAAAAAATAAAGCATAAAAAAATATTAAGAGTAAGCCTGAACTCTACAGGTTGTTCCAATGAAATCACC
Tov128	ATCT	12 13 14 15 16 17 18 8	TTTCATCACAACACTCCACTCC	60.012	CTCCACCTGTGGTCAACTGTAA	60.066	TTTCATCACAACACTCCACTCCAAATACTAACCGTATTGATATTATATATCATATTCATACAATATTTGTATCCATCTTTTTGCACTTTCCATTTACATATGCATATACATAGTATATTATTATTTATATCTGCCATTCTGTATTTTTATTTCTTTCTGTCTACCTCTGTATTTTATTCTATTGTATATTTTGTATTATAATACACCGGACAGCTGTAACAAACTAATTTCCCTTCGGGGATGAATAAAGTCATCTATCTATCTATCTATCTATCTATCTATCTTTATGTACTGTAATATGGTGGAACCTCAGTCATATCACAGTGAAAGACAAGATCTGCCATCGGGATATTAAACTGTTGGCAGTTGGTCTTAGACCTTGCTATGTACTGAGGGAGT…
Tov95	GTAT	8 9 10 12 13 14 11	TAGAGAAGATGGACCTTGGGAA	60.068	ACAAGAATGCCTCCAAAGTCTC	59.757	TAGAGAAGATGGACCTTGGGAATGTTTTAGCATTTTTGTTTAAGAATCACTTGAAGTATGTATGTATGTATGTATGTATGTATGTATGTATGTATGTATCTAAAAGATCTACCGAACTAAATTAAAATCCACTGGTGAAAGAACTCAGATCTTTACTCAAGTAAAAGTGACAAAACCACAATTTATAAATACTGTGTTTCAAGTAAAAGCCCTGCTATTAAAATTCTAGTAAAGGTCCACAAGTGAAATGTATTTAAGTGCTCATTATGCAGATTTACTCCTCACAGAATGTTAAGTTATGGGGTCCTTGAGATCACAAAAGATGATATTTCTTTAATCTTTTGTGGCTAAGATGATAATTTGAGCACACAAGATGAAAACTAATGATTCTGGGGAGAC…
Tov407	AGA	24 25 26 27 30 31 32 18	GGTGGTAGTAACGTGCACAGAA	60.096	CGACAGTCCTTACATCACCAAA	60.030	GGTGGTAGTAACGTGCACAGAAGGAGTAGTAATGTGCCAACAAAGGCAGAAGAAGAAGAAGAAGAAGAAGAAGAAGAAGAAGAAGAAGAAGAAGAAGAAGACAAAAAGGATGTAAACAAACAGGTTTCAAACTATTCCAAAAAAATCTGTTTTATGAGGAAGGACAAATTCTGAACACGCCGGTGAGACCCTGAGTCTGCATGAATGTGTAAAATTAAAGACTACATTTCCCATCACCTGCATTGCTTAAAATCAACATTCAATGATCACAACAAACAGTAATTTTCACACTTTTCTCCATCATAAGAAACTTCACATTTCTAGCTGTTTTCTGCGCTCTCTCATCACTCTGCGCGTGACTCAGATCAGTTTGACAGAGTGGAAATGTGGCGTCCGTCT…
Tov201	GATA	9 11 12 13 14 16 20 8	AAATGTCACCGTGATAGCATTG	59.889	GTCTCCTTTCAATCACTCCACC	59.979	AAATGTCACCGTGATAGCATTGTTATTGTCAGCATCTAAACATGCTAATGTTAGCATTTACCTCAAAGCACTGCCGTGGCAAAGAAGAGCCTCACATAGGAGCTACAAGGTTCACACACAAGACAACATCAAAATCTGTTACTTCTGTTTTCAGACAATGAAAAAAATGTTTTTAATGTCAGTAACATTTGCAACCATTAGTGTAAAACAGCCTTACAGTATTGTGTGCTCAGTTTTGTAACTATTTTTGTATAGGAGTCATACCCATTTTTATTTTAATAGTTGCCTCCAGTCTTCAGTTTGCTCATCTGAACTCTGATCCTAATGGTATGCACAAACCATTACGGGATAAGTAAACAGGAGATTGGTAGTGCAACACGGATAGATAGATAGATAGAT…
Tov28	ATT	10 11 12 14.3333 16.3333 21 9	AGAGAACTGCAACAACTACCCG	60.710	AGATGTGACAGCCTTAACCAGC	60.690	AGAGAACTGCAACAACTACCCGGCTAATCGATTAATCAATGAAAAGAAAATTAACTGGCAACTATTTTGATCATGGATTAATCATTTAAAGTTATTTTTTGGCAAAAGTTCCAAAAATGATTTGGTTCCAGGTTCCAGCAGCAGTGTAAGAACTGTCTGCTTTGCTCTGTTTCATATCATTGTAAACTAAATGTTGTTGGACAGTTGCTCTGACAAACATTTGAAGATTCATTTGTAAATTGTGACATTTTTCACTTTTTTTGTGGACATTTTATAGAATAAACGATTAATCACCAAAATAAATGGCAGATTAATCAATAAACAACAATTTGCACCTTTATTTAAATTTAAACATATGAGAAAAATGTAATAACAGGCCATTATTATTATTATTATTAT…
Group 41	10
Tov408	TCAA	5 8 11 12 17 18 9	CAGGTCAACACAAAGCATGAAT	60.037	TTTGGCTGTTGTAAAGGGCTAT	60.023	CAGGTCAACACAAAGCATGAATCTCAAGATGAAAAAGGATGTAACTTCGGAAGATAACCACTTAATTTGTCTAACTCAGACCGCTGAGGCATCACAATAACTGTGGATCTGTTTACTGTGATAAATATCTCTTTCAATCAATCAATCAATCAATCAATCAATCAATCAACATTTATTTATATAGCCCTTTACAACAGCCAAA
Tov195	AAAG	18 22 24 25 26 19	GTGTGGTGTAAACCATGCACTT	59.825	TTGTAAATATGCCTGAACAGCG	60.150	GTGTGGTGTAAACCATGCACTTAGAGATAATCAACTCCCTTAAAAAAAGAAAAGAAAGAAAGAAAGAAAGAAAGATAGAAAGACAGAAAGAAAGAAAGAAAGAAAGAAAGAAAGAAAGAAAATGCAAGGTAGGAGGAAGGTTATTTCATAACTACTGAGAAAACTGTAGCTGCTGTAGCAGTTAGTTCTTGATATGGAGGATTTCTCTGGTAGTGTGACGAGGGAGCTAAAAATAAAATCAAACTAAACTAATATAGTAGTGAGCCGCTGTTCAGGCATATTTACAA
Tov176	ATCT	14 17 19 20 21 24 27 18	TCAACCCTCAGTGAAACAGATG	60.149	GTCCACCAACATCATGTGCTAT	59.746	TCAACCCTCAGTGAAACAGATGACTGTTTATTTACTGTAGATTACGTATCTATTACACTTAAAGCAGCACAAAACTTTTATTTGTGTATTTGAGTCATTTTTTTTACCAGATGAGTTTTACAGGAACACGAGCTGCTGTAACTCTGTCAGCATTCATCAGCTCAAGGGAAAGTTTCTACTTCTTATTCTTAAAAGATAAAAAAGTGCTGAAAAATAAAAATGTTGACAACTCATTCTCACTGTGCCTGTAAAACTATTTCCCCCAACTGATCTATCTATCTATCTATCTATCTATCTATCTATCTATCTATCTATCTATCTATCTATCTATCTATCTATCTGTCAATAGCACATGATGTTGGTGGAC
Tov572	GCAC	7 8 10 14 15 16 11	CAGAGCCAGTTCTGCTATATGCT	60.075	ATTAGGTTCCTTGCCATCATCA	60.692	CAGAGCCAGTTCTGCTATATGCTAGTTCATTAAAAGTAAGAGGACAGTGATGAATTAGATTTAGATGAAGTTTAGATAAATTTGCACGCACGCACGCACGCACGCACGCACGCACGCACGCACGCACACACACCGCATAGACTGACAGTTGCTCATTATGATCCCTTTTTTCATGTCTAAAAGTGGGGTTCAAACTTAAGTGTTTGATTGTGGTTTTTTGAAATGCATGAATTCTTCACCTAAAATATCAAAATAAAGGTGGTCTAATCTGTCTAATCATCCCCATGACATCTTTTAGTTCAGATCTGCAATGGCCCTTCAGTTTTACCACATAACCATTTTTTATGGATTTTAACCTCTTTTTAAATAGTAACTTAACACTAATCTGAACTGAGCTAA…
Tov17	AGAT	10 12 16 18 20 22	AAGTTCACATCCCACGAGTTCT	60.038	CCAAGTTGAATTCTGAAGGAGG	60.102	AAGTTCACATCCCACGAGTTCTAGTGCCTGTTTCAGTCCACGGGGATTTCTGCATCATCAAAACATGACAGATAGATAGATAGATAGATAGATAGATAGATAGATAGATAGATAGATAGATAGATAGATAGATAGATAGATAGATAGATAGATAGATTATATTGGCTCCAACCATTGAATCCATGGCCAGTTGGTTTTTTGGGTGGGGATTTTTTTGGATGATTCTTGTCATTTTATTTTGCTAATTTAAGGGTCTGCCTCCTTCAGAATTCAACTTGG
Tov415	TAAA	10 13 15 17 19 20 14	TCAGAGCGTCCTCACAAAGATA	60.015	ATCCAAACATCAATGCAAACTG	59.867	TCAGAGCGTCCTCACAAAGATAGAAGTACAAGTAAGTGTGTGTGTGTGTGTGTGTCTGTGTGAAGAGACTGTGAATGTCTGTACAGAAGTACAAAGACGCAACTATTTTCACATTTTAAATTCACGTATTTGTCTCTATAATAAACGTGTCACTTTTTGATTTTAACAACAAAACAGCATCTAACAAAAATGAGTCTTCGGGCTTCCTGCTCACCAGAGACTGTCCAGCCTCTCTAAATAAATAAATAAATAAATAAATAAATAAATAAATAAATAAATAAATAAATAAAATCTTTTTGTTTTACAGTTTGCATTGATGTTTGGAT
Tov500	ATAG	13 15 17 18 19 21	CAGGTGGTTGTCAGGAATTACA	59.891	TTGTGATCATCATGGGAAATGT	60.059	CAGGTGGTTGTCAGGAATTACAGTGAAATTGTTGACAGGTGCCAAGGGTCACTGTAGTGTTGTTAGTGATGATGAAAAGATCTTGCAGAGGGCAGAGACAGCCTTGAAAAAAAGAGTACTTCACTCTTGTCAAGACTGAACTTGAGGTGGTGGGCATCTATACATAGATGTCAATGTGGAATCTACAAATGCATAGATAGATAGATAGATAGATAGATAGATAGATAGATAGATAGATAGATAGATAGAGAGATAGAGAGATAGAGAGATAGATAGCAGGCAAGAATGATTTCCTGTAGTGCCCCTCCTATATACAGACTCAGTGTTGGATGTCCCATCCAGACAATTGTCCAAATGTACTTTCAGGTACTTGAGAGTGCCCTGACATTTCCCATGATG…
Tov555	AGAA	12 13 14 17 18 19 11	TTGAGGCTATTTGTGCTTCTGA	60.018	GCCCATATTATTACTGGTGCAA	58.896	TTGAGGCTATTTGTGCTTCTGACTCTGTAGTGTTTGTGTCCGATGGGAGGTGCCTGCGCCAGCTTCCTTAAAGGAGTAGGGGGTTTTGTTTGTTTCTCCGCCGTGCCAGGAGAAGTGACAGCCATTCCGGCTCTTTCACAAAAAACACATTCATCTGTGTGAGAAAAGGCGGCCGCTGAACTCAGATGAAAGGGCCATGGGGGCTGCGTTGCACAGGAAAGGCAGACTGTACATCTACTTCAGTACAAACACAACATAAGCCATGTCACAGACAGACAGACAGACAGACAGAGGGAGGGTGAATCTGAGAAAGAAAGAAAGAAAGAAAGAAAGAAAGAAAGAAAGAAAGAATATATGAAAGGAAACATTTTCATTTTTACACTATTATAGTTAATATGT…
Tov353	CAGA	11 12 14 15 16 17 18 21 13	GAATCCACTGCAGGAATAAACC	59.841	TGGGCCAAACTACCTAAATGTT	59.773	GAATCCACTGCAGGAATAAACCTGAGTTTGACAAGTTATGCTAGTTTCCAGTGTCTGATCGTGCACCAGAACACAACACAGTGTAGTCGGGGCCTGCAGGCCGTTCCGGCTCCAGACAGACAGACAGACAGACAGACAGACAGACAGACAGACAGACAGACAGATAGATAGATAGATAGAATGCTTTATTAATCAATTGGGGACATAAAACTGTTCATATTATAATAATTGACATTATTAATGATCACTTTATTGTTTTAGCTGCTTGAGTTGGAGCTGCCTTTAACTACTATATAAACATTTAGGTAGTTTGGCCCA
Tov213	CTAT	13 14 15 17 18 19 20 21 22 23 24 16	GTATCGGATAAACTGCTCCTGG	59.987	GTGTGTCACATCTAGGGTCGAA	60.035	GTATCGGATAAACTGCTCCTGGAATCATAGTGGGATATGCCCTGTTCACTCTAACTCCACTTCTTCTTCTTGGACTATTTTCACTCTCACGCACTCACACTAATTCACTATCTATCTATCTATCTATCTATCTATCTATCTATCTATCTATCTATCTATCTATCTATCTATGCAGACAACTCTATTAGCGATGAGTGAGAGTTGGTGAGGAAAGAGAGAGAGAGATATATATGAATGAGGTACAGAGTAATGGTGGGAGAAATGAAGTGTAACACTGTCTGTTTACATGGGTGGCTGGCTCAAACCACTTACCCCAATGATCTATAATGTGTTTGTATCTCACCACTTCGACCCTAGATGTGACACAC
Group 42	11
Tov18	TTTAA	10 12 14 15 16 6	CATTGTCCATCTCCCAGGTAAT	60.074	CTACTGATGGACTCATCGCTTG	59.898	CATTGTCCATCTCCCAGGTAATGTTATGGTGCCTGTGGTAATGAATACACTACCTGTATTTGGGTGATAAGCCCTGCCAATATTTGTGAAAACTCTCCTGTAGATGAATGTAGTTTCAGTATTAAATGGTCCGATCTTCTGTTCCAGCACTGTAGTTATTCTGAATGTTGTTTAGAATTTTTGAAATATTTGATTTTAATTTAATTTAATTTAATTTAATTTAAGTCAAGCGATGAGTCCATCAGTAG
Tov357	TGAG	9 10 11 13 15 14	TGAGACAAGGTCCACTCACTTG	60.335	GGCACTGCTGACTCTCCTCTAT	60.045	TGAGACAAGGTCCACTCACTTGTTTTTTGCTGGACCCGCTGTTGCTATATCCCCGTATCTGAGTGAGTGAGTGAGTGAGTGAGTGAGTGAGTGAGTGAGTGAGTGAGTGAGTGAGACCATTGGTTGGCGGAGAGTTGGACTTTTCCCATCAAGCGTTGCTCACTTGAAATGATTCAGCACAAACATTTTCTGTTACATCATCAGGGGGTGTTCACAGGGATTGTCATTTTCAGAGCCCATAAGCAGCTTTTTTTTTAAAAGCACCTAGCGTCAAATTGAGCAACTTTTTGGACAAACCTTAGTTACTTTCCATAGAGGAGAGTCAGCAGTGCC
Tov80	ATCT	9 12 13 14 15 10	ATGAAAGCTGTATTCTGCCACC	60.511	CCTTGTGTTCCCTTGAGTATGA	59.097	ATGAAAGCTGTATTCTGCCACCCACCATCACATTATGTAAGAGACCTGGCATTATGTGACTCTGTGTGTGTGTGTGTGTGTGTGTGTGTGTGTGTGGGCAGTGAGTGGGATGAGGTCAAAAAGGTGTTACACTCATCTATCTATCTATCTATCTATCTATCTATCTATCTATCTGTCACTATTGCCTGTTATAAGTTATAATAGATAATGAAGATAATATTTGTTCTTGGTTTTATTAATTATTGTGAGTAAGTGTAAAAATAAATAAATATCTGTAACATTCTAATATATTATCAATATTTTTTTTAATACAAAAATTACCTTTAAAGCCAATTTACAGAAACATATATACATATCATACTCAAGGGAACACAAGG
Tov400	AAT	7 10 11 12 13 9	GTGAGCATAGACACGACTCAGG	59.937	GGATCTTGCAGGGTCACTACTC	60.139	GTGAGCATAGACACGACTCAGGGGAGGAACAAGAATGTGAGTTGTTTGGTGTAAAGCTGGCATGAAATACATAGGGAGACAAGGGTAATTGGACACAAGAAATATTATTTCAAAATAAAACAGGAAATCATAAATACAGTCATTTTAGGGGCAGATCATGACAATAATAGTGTTGAGTTACTAACTTTACAATAATAATAATAATAATAATAATAATCATCATCATCATCATCATCATCATCATCATCATCATCATCATCATCATTACCATCATCACCATCATAATAATAATGTAAAATTTCAAAGAGCAAAAAAGTCTGGAAAAAAAAGTTTTTTTTCTTTCTGTAAATGTTCACAAGGAGCATGAGGGGAAATAATCTAAAATGACTCTAGTCTTGT…
Tov487	AGAT	14 15 16 18 19 20 21 25 26 17	TTCTTTGTTCCTATTGGCCCTA	59.964	TGCACATACCAGGGTAACAGTC	59.920	TTCTTTGTTCCTATTGGCCCTACTTAATATAATTGTGCATGGGCATAGAAAAAAAAGGGGCTGTTGGAGAGCTGTGACACAGTAGCCAATTTAAATACCCTCCTCCCCACTGTTTCTTTTTGAAAGAATATTTGGACATCTTGTTTGTCTTCATAAGTAACTGCTGCTGTTGTGTTTGAATAAGTAAAATACAAGGGCTGTCACAGACAGATAGATAGATAGATAGATAGATAGATAGATAGATAGATAGATAGATAGATAGATAGATAGATAGATTTTAGTTAGCTTGTTTCTATCTATTCTATATGTTTTTTTTTCCATGCATGCTTATATCTGACAGTGAGTGTCAAACTCCATAACATTGGAGTAGGAATTCTTGTTCCAAACTTGGCGGCAACT…
Tov105	AAG	12 12.3333 12.6667 13 14 9	GTTCCGCTTCCTTTAGGAATTT	59.975	GCTCGTTTATGGGAATGAAGTC	59.972	GTTCCGCTTCCTTTAGGAATTTGAGGAAAAAAAAAAAAAGAAAGAAGAAGAAGAAGAAGAAGAAGAAGCAGTCGTGGCAGTTATTTTGATGTAGCATCTTGGGCAGAAACATAACTTACATGTCTCAAATGCAAACAGACACTTGCCCACACATGTGTAGTGTAAACTGCATACAGCTGACTGATGACTAAATCAGTTTCAAAAGAGGCAGAGAAGTAAAGAGAGAGGACTTCATTCCCATAAACGAGC
Tov25	TAGA	20 23 24 25 27 22	CCTCATGGTGCTCAACAAATTA	59.996	TGCTTTCTTTCTGAGAGTGCAG	59.936	CCTCATGGTGCTCAACAAATTAACTTGTAGATAGATAGATAGACAGATAGATAGATAGATAGATAGATAGATAGATAGATAGATAGATAGATAGATAGATAGATAGATAGATAGACAGACAGACAGACAGATACTTTATTTATCCCCAAGGGGAAATTCAAATATCCAGCAGCTCATGATAGAAACAAACATTCCTCCCATCATAAGGACAAAGAAGACTAAATAAATAGACTAATTAAATAACGATTAAAATAGAGATAAAGATAAGATAAAATAAAAACATGATAACATGATAACCCACCTAATCATATACATCTAAACACTGCACTCTCAGAAAGAAAGCA
Tov307	GAGAA	8 9 11 12 13 14 6	ATCTCTCCTCTTTCTGTTTGCG	60.019	GATTTGCTGATTATCCTCCTCG	60.061	ATCTCTCCTCTTTCTGTTTGCGACGGAGGGATGTCGTTACAGTGGAATGCAGCGTTGCTTGCCAGAGACGTCACAGTGGATGGACAGAGTGAAGCAACAGGGGGATGCGGAGAAGAGAAGAGAAGAGAAGAGAAGAGAAAAAACAAGAGGACCATGTGGTCATTTGCAGTAGTCCTCCACCTTTTGTACACTGCACTCACAATATAGTGTGTATTTTACCAAATCTATAGTAAACTATCAAGCAAGTGGCAGTCCATGCCAACAGAACATGTGACAGTGAGTCATGATTCTGTTGATCACATTACATTCACAGATACAAACACAAGATCTATCCACATGGTGGACACTCCTCCGAGGAGGATAATCAGCAAATC
Tov92	AGAT	15 17 18 19 20 21 22 23	GTTTCTGTCCACATGACTCCAC	59.480	CACACCACAGAGCTTGTTAAGG	59.835	GTTTCTGTCCACATGACTCCACAGTGAGCGTGAGGCTGAGCTTGATGCCACAGAATCTCTCTGTAGGAAGAACGTTACTAATCATAAATACATTTTAAAAAATCCAAACATGTTTATTGTTTACACGTTATCTTGCAAGCTATCTATTCTTTCTACCGATTACGCTACTTAGCTAGCTGATTAGTTAGCATACATTACTAGCTAGCTAGCATATGTGAAAGAATCTGTGTATCTCTGAAGATAGATAGATAGATAGATAGATAGATAGATAGATAGATAGATAGATAGATAGATAGATAGATAGATAGATAGATAGATAGATAGATAGATCTTTATTGACAATGTTAAAAAATAACAGGTCAGTTTAGGAGCTCTTCATCAATCTGTATTCAATATAAA…
Tov361	CTAT	15 19 20 23 25 27 28 18	CAGTGTGTTTAATGGGTTTGGA	59.763	TCAAGCTTGTTTAACCTTTCCC	59.646	CAGTGTGTTTAATGGGTTTGGAAACTTTCAAGGTTTTTTTTTTTTCTTCATTCTTTTAAGATTTGAAGCAAGATTTCTTGTACTTTGATAGAGATTCAGCCTTAGTCAGGACATCTCTGGTTTCAAGTAAGATCCGATATGTAAAGCCTATCTATCTATCTATCTATCTATCTATCTATCTATCTATCTATCTATCTATCTATCTATCTATCTATCTATGTGTTGTTAAACTTGTCATAAACACGTGACATGTGATGCAGCTAACTAGTAATAAACATTCATTCTTGCCAAGACTTACATACTCACGTTACATGGTCTTTTTATTACTTTACCTGGACCGGAAACTTCCTGAAGTCTCTGCTGGTTGCCTGGCAACTGGTCCTGAACTGTTGCCAATTG…
Tov373	TAA	8 10 16 17 18 9	ACCAACCACTTCCTGTCATTCT	59.901	GAATTGTACATTAACATTTCAAGGC	58.166	ACCAACCACTTCCTGTCATTCTAAAATTGAAATGCACCTTGTAATCAAAAGATCATCCAACAGAGACTGGATGGTCTTTATTTTATAGCTCTGTAAAAGAGCTTTAAATATTATTGTCCCTTTTTTAATTGAATCACACTGACAGTAAAAAATAATCTACCACTCCCTGAAAAAACCCCACAAACAAACAAAAACAGCAGCATATGGTAACATTTTCTCATGTGTTGCAACTACTACTACTACTACTACTACTACTACTACTACTACTACTACTAATAATAATAATAATAATAATAATAAGTATAAGGATTTTTTTTCAACCAGTAAAACTTGAAATAATTGAATACAAATACAGATATAATAATATAATATAATAAATATATAATAAAGAATACATAA…
Group 43	10
Tov528	GAT	10 13 14 16 17 18 20 23 15	TGACAGCAGACAGAAACATTCC	60.299	CTGCTCTTCATCCTCTCTGGTT	60.016	TGACAGCAGACAGAAACATTCCCGCCTCCTGTTTCAGACACAGATTAAAGCTGGGGGAATTTAAAGAACTGCTCCTGCAGCTTTGTGGGGTTCAGAGCTTTGCCCCAGAGGTTTGCCCCAGAGCATTCCAGACGTAGATGATGATGATGATGATGATGATGATGATGATGATGATGATGATATGTGTTTGGCTCCCAGGTGGAAACCAGAGAGGATGAAGAGCAG
Tov470	ATAG	8 11 13 14 17 19 20 18	CCAGGAGACAGTACCTTGGAGT	59.662	ACAGGATTTGAGACGTCACCTT	60.038	CCAGGAGACAGTACCTTGGAGTCCACCGCTCTGGCCAGGTAGAAGTCTGTGTTGTTTGTGTGCTCCCAGGAAAAGCTGATGCCATCGCTGGAACATTGTCGCACCAGCTCCAGGTTCTTGGGAGGACAGGGGACTTGAAGGAAATAGATATTTATAAATTAATTTATAGATAGATAGATAGATAGATAGATAGATAGATAGATAGATAGATAGATAGATAGATAGATAGATAGATAGCATTATAAGGGACAAGAAAGGTAACAGGAAAAAAAATAAGTAAATGGGGTTAAATATCAGCATCAAAGGTGACGTCTCAAATCCTGT
Tov100	CACG	7 11 12.5 13.5 14 14.5 15.5 16 9	TTCACAGGCAAATCACCTACAC	60.037	GAATTTCCTACACGCATCACAA	60.003	TTCACAGGCAAATCACCTACACTGCTGAGTCATCTGCACCTACACTATTGGATACCAAATATACTAAATATGTGTCCAGATGGAGAAAAGGAGCAGAAAATCACAGTGATCATTGAAATACAGAACTCCACAGACTATTCCCATGAAACTGCTCAAAGGTGGTGGTGGTGTGCCAGTGCTGTGGTTATGGCTTCAGTGTCTGGTTTCAAAAGGGCTGGCTGTGGAGTAATATGGATTAAGTCACACACATGTACACACAGGTACACACGTACGTGTACGTACACACACACACACACACACACACGCACGCACGCACGCACGCACGCACGCACGCACGTCAGGGTCTGACTCAGTTGTGATGCGTGTAGGAAATTC
Tov46	TTA	13 14 17 19 20 9	AGGTGTGCAACAGAAACAGAAA	59.819	CCAGACTGTTTCCACACAAAGA	60.185	AGGTGTGCAACAGAAACAGAAACAGAAACTCAAATGAATTAAACCTTCTCTATTACAGGAAGGAAACTACTTTTTCCCTCATAATTCCAACAACTTGTTGCTAGAAAATGGCATTTACACTTTCACTTAAAGGAAATTTAAACTTAACAGTGCAATTGCACGGTATTTTACCCAAAAGCAGTATTTTACATTTTACATTTCTTACTGATTCCTGTTTTTATTTTAAATTTTTCCTGTTTTATAACTATTTTTGTTTAATTTGATTGTCCTTTTATTCATCCTTATTTTATTGTAATATTCAAGTTCTTATTGTAAAGCACTTTGAGCTACATCTCTTGTATGAAAAGTGCTCTATAAATAAAGTTTATTATTATTATTATTATTATTATTAAAAGTGTT…
Tov404	GTT	10 14 15 16 17 18 9	AGAGAATCACAGAAGGCAAAGC	60.026	CAAGCTTCTTGAGACTGGGAGT	60.053	AGAGAATCACAGAAGGCAAAGCGTTCTCAAAAAATGACACCTGCTGGTGAAGCTGGTGAATTTCAGCAGGTGGTTGTTGTTGTTGTTGTTGTTGTTGTTTAGTAAGATGAAACCAAAATGAATTTATTTGGATCAGATGACTGCATAGGGCCGAGGAAGGAATGTATCACTATGGGGCTACATGAGAACAAAAGGTCTGGAAATGACATTTATAGATGGTAAGAACAATACAATTTATAATAACATACTTTTTTTTTTTTTTTTTTTACCCCAATGACAAGAGGACTCCCAGTCTCAAGAAGCTTG
Tov148	ATA	6 11.3333 15.3333 18.3333 19.3333 20.6667 10	ATAAGCTCACGGAGACCTGAAC	59.779	CGTCAAGTCAGCCAGTACAAAG	59.973	ATAAGCTCACGGAGACCTGAACTGCTTTAAGTATCTCTATTACATGGCTTGAAGTACCAGTCTGCTAATCTTGATGGAAAAATGAGTAAATGTGACTTTCTTTGTTCAACTGTTCCTATTTTATACATGGAGAGTAATAGCTTGGAGAATATGTCCAAACACATGTTTTTGTTTAGCTCTGTATGTGTGTAATGGTGCTGAAATGACTTTCTATGTTTTTCCCTGATAAAATAATAATAATAATAATAATAATAAATAAATAAATAAATAAATAAATAAATAAATAATAACATCTCTGGAAGAAGCTAGTAAGTGGACCTTAGGAATTTGATTTTATTTTTAGCTTAGGTTTATTTTGAAACTGCGACCGGAAGCTGTCTGTCTTTGTACTGGCTGACT…
Tov76	TAGA	16 18 21 23 28 20	TCCAGCTATTGGTTTCATTTCA	59.586	CTCTAGAGCTGCAAAGTTGGGT	60.075	TCCAGCTATTGGTTTCATTTCAGTACCTCATGAAATTTCATTAACTTAGAGGCCATTTTTAATTTTCTTTCTAACAGGTGATCCATCACAGTGAATGTAGATTTAACTTTTTTTTTCTGTTGGAACCTCTTTAAAGGTGTCCTTGTTGGAGCATTCATGAACACAACCAAGGGTGAGCTTGCAAATAGCTGTATTTTAACGCTGCAGTTATTTAGATATTTAGATCTATCTTATCTATCTAGTACCATTCTATTATATATTCCATAATTCTGTGTGTGTTATTGTGTCTGTGTTATTGTCTGCACCAAATAGCTAAGAAAAATATCCACTGTGTTAGATAGATAGATAGATAGATAGATAGATAGATAGATAGATAGATAGATAGATAGATAGATAGAT…
Tov69	TAA	13 14 15 16 18 21 12	ATCCACCTTCCACCTAAACTGA	59.864	GCGTCCAAATGTGGGATATAAT	59.942	ATCCACCTTCCACCTAAACTGAGGAACATCACCTAAAACACCCCTTAGGCTGCCTTTAACTGGCTTGTATGATTTACATTTCTCTTACAAAACGTTATTATTTTATTGTTTATGAAACTCATCTAGTATTCATTTCTTCTTGTTACATTTATTACTTTTGCTCACATTCTTTAATTAAGTTCTTTGTTACTATATTCAGAAAAGCATTATACAAATAAAGTAAATGTGTTTAAAATTTATTATTAATATAATAATAATAATAATAATAATAATAATAATTGTTATTATTATTATATCCCACATTTGGACGC
Tov474	AAG	16 20 22 23 24 25 26 10	TGTACGTCTGTAGAGGAGGCAA	59.936	CGTCAGTGTCCACATACCAACT	59.953	TGTACGTCTGTAGAGGAGGCAAGGGATCGGGAGAGATGGAGGCAGATGATCCGCTGTGGTGACCCCTGAAGGGAGAAGCCGAAAGAAGAAGAAGAAGAAGAAGAAGAAGAAGTTATTTATGTCTAAGAAAGGTCACAGTGGATTTGTTATTAAAAATCCCTATGTCACAAAATCTTTCAATAAATGTAATCAGTATTAAATCCTCCTGGGCGCAAACTTTAATCAGACTTAACTTCAACCTTGAGGACAAAGGTTCATTTAAGATTTTGGAAAAGTAATCTGACTAAATAATCATAACCAAAGTCGCACTAACAAGATTTTTCCCAGAGCTTTCCACTGCATGTCGCGGTCAGAGTTTGAACAAACTCCACCTGTTGTTGAAGGCTGAGTCCAAAATAC…
Tov466	GTGC	8.5 9 11.5 12 12.5 13 13.5 14.5 15 10	CATGCGTACTTGTGGATTCCTA	60.018	TTGACCTGGAACATTCTCATTG	59.971	CATGCGTACTTGTGGATTCCTAAATGAGACACAAAGAGTGTGTGTGTGTGTGTGTGTGTGTGTGTGTGTGTGTGTGCGTGCGTGCGTGCGTGCGTGCGTGCGTGCGTGCGTGCATAATTGTTTTTAAGCTACATCTATGTATGACATTGATTTTTTTCCCCTATGGGTTTTACACATGTGGCAGTTTTCTAATTATTGAGAGCAGCAAGCTGCATGGAATCACTTTGTTCAGCACCGGTCTGCACTTGATGATGATACACACAGTTAGCTCTCACGTGGCGCTTTCACTGAATGTTTTACTGTTGCTATGATAAGCACATTAGAGAATTCATCTGAGACAACGGCCATAATTACAGATGCTACAGTTCACACAAATGCACACACTGTAGGATAAATGTT…
Group 44	10
Tov304	TTTTC	14 15 16 17 18 13	TAAGAAATCATTGCATTGGCTG	60.095	ATCCCTGAGTCCCTCTGATACA	59.957	TAAGAAATCATTGCATTGGCTGGAACACTGAAAATGTTTTTCTTTTCTTTTCTTTTCTTTTCTTTTCTTTTCTTTTCTTTTCTTTTCTTTTCTTTTCTTTTCACTGTATTGTATAATTCTAGTCTTAGTTTAACTACCACTGCAGTACCTTGCACGTTGTATGCACTTACATTTTGGACACTTAGCTACAGTAAATGACTGGCGGGTGAGTGCTGATGATCATATGTTGCATCAGATTTTCAATTCATTTACTGGGGGTGTATCAGAGGGACTCAGGGAT
Tov79	TCCA	14 16 17 18 19 20 21	TCTGTCCAACTGGGAATTTCTT	59.976	GGGATCTTTGTGGAATGTGAAT	60.060	TCTGTCCAACTGGGAATTTCTTTGTTGAGGTTTTACGATAGGCTGGAGTCTTTCAGAGCTGTGGAGGTCCATCCATCCATCCATCCATCCATCCATCCATCCATCCATCCATCCATCCATCCATCCATCCATCCATCCATCCATCCATCCAGCATGGTCACAGTGGCAGCAGGGGCTAAGCTAGATATTCCAGATGTCCTTGTGAAGGTGATTCAAAGAAATTTTGACACAATAGATAAAATATGACTTTATAAATAACAGTTTTAAACGAACAATTAGATACTTTGCTGATCATATCAACTAATTTGTACTTATTACCCTGTAATTCACATTCCACAAAGATCCC
Tov509	TAGA	15 16 17 18 19 7	CTGTGGTGATCCACTGTGTCTT	60.073	GGCTCTTTGAGGCTAAATGCTA	60.010	CTGTGGTGATCCACTGTGTCTTCATCCAGCCAGAGCTAGATAGATAGATAGATAGATAGATAGAAAAAGCCATGAGGTTGACATTACTGCTTTTGGGGGAAATGTCTTGACAACTGCCATAAAATTTGTCACAGATGCTCAGGATAAACTGTACTAAATTTGGTCGTCCCTTAAATTCTTATTATCGACACCAGGTTAACTTTGTAATCTGTCCATTACTCTGGTTTATGATCGAAATGCCTGAAATGCCATTCCCATCATCCTCAGCTGCAGTTCCTGCTTTGTGTGAATTACAAAATTGTTTGTGTTAACATGATAAAACACTGAACTAAGATGTGTTAGCATTTAGCCTCAAAGAGCC
Tov58	GAAA	14 15 16 17 18 19 20 21 13	AAATCTGCTATGGATTGGGAGA	59.930	GATGTCTGTAGCCATTGGTTGA	60.000	AAATCTGCTATGGATTGGGAGATCAGTATTTATTTTTAAAGGTATGAAATGCTAATCCTTTGGGCACAGATTAATAATCATTAAACAAGCCCTACTGTGAGCTGTTTACATTCACAAAAAACATGGGAACATGCAATACTGACCCCTCTAGGGCATATTTTACACAAGGAATTATTTAATTCCTTCCTGCTCCCCTGCACTTTGTCCTGCAGTCCATATTGGTGCTGTCCTGAATGACCACAGGAAAGTGTTTTATTGAAAGAAAGAAAGAAAGAAAGAAAGAAAGAAAGAAAGAAAGAAAGAAAGAAAAAGATTCCTGTTTTAAAACACTGCACTCATGTTGTGTGCTTCATACTGTATGAATGATTGGCGGAGCCAGGTCGTGGAGGACATGAGACT…
Tov54	AAT	17 18 19 20 22 16	ATGTATGGTTGTGCTGTCTTGC	60.067	ATACCCACAAGGTCACATAGGG	59.998	ATGTATGGTTGTGCTGTCTTGCAATTGTTTTTACTGTTTGAAAATCTTCTGCTGGGGACAAAATAATAATAATAATAATAATAATAATAATAATAATAATAATAATAATGTTATTATTAGGTACAATATTATTATTGTTGTTGTCATAGTGTTTGAACTTTGAAAATAAAGTTTTAACTGATGCTGTAACAAAGGGCAGAATTACAAAGGGAAGCAAACGGAAAGGTTTTCAAAATATTACTTTCTCGTGCCATTGTGTTTTTTCATTCTTGTGTATGTTTGTTGACAAATATTAATAAAGTTAGGAATTCAGTCGTCCCTATGTGACCTTGTGGGTAT
Tov462	ATT	13 14 15 17 18 20 10	TCTTGACTCCTGACCTGCAGTA	60.051	CAAAGTCCAGTGAAGTCTGTGC	59.953	TCTTGACTCCTGACCTGCAGTAACCAGGGGGAAAATATACTCAGTAAATCTTATTGAGCCAGTTTATGTCTGAGTGACTTGAAAACATGAGAGGAGCCCTGCCACATTCACCACACAGACTGACGTCAGAGAACAGGTATTGTACCATATGACTTTTTATGAGGCCATAACGTAGAACAAACAGAGGTTTGTTTGGAGCTGATAGGACTGTGCACTCTGTGTTACTGTACGAATTATAAGGCACATAGTCAAAAATGTGGGGAGAAAACTCTTCGTTCACCCTTGATAAATAATAAATATCCCTAATTTGTATAATGGGGCATTATTATTATTATTATTATTATTATTATTTCTGTGGACTTCCAGAGGGTCTACTTGGGCACAGACTTCACTGGACTT…
Tov438	TCTA	19 20 21 27 30 31 24	ATATGTGCTGGCTGATTTGTTG	60.025	TGGTGAAATTTGTCATCTCGTT	59.476	ATATGTGCTGGCTGATTTGTTGAGCCATTAGCTGAGTAACTGAGGACAGAAACACTATTCTATCTATCTATCCATCTATCTATCTATCTATCCATCTATCTATCTATCTATCTATCTATCTATCTATCTATCTATCTATCTATCTATCTATCTAGTAGCTTCCTTGTCACTGTATCTGTTTTTTGGTTTACTGTTTTTTGTATGAAATGATCATACAGGTGTTCCTGTATGTTTCACAGCAAATCACCATACAAATGTCAATTACTGCTGACAAAAGCTGGATTTTATTTCAAATTTTGAGATACTACTACCTGATACAATAACATTGTAAGTTTAGGCGTAACACCAAAACTATACTTTTGAAAAACATGAAAAAACAAATTTTCCCTTTTTTCATTC…
Tov212	ATCT	13 14 20 21 25 22	GTCGGAAGCTGCAGAAATAAAT	59.763	GTTGATGACGCTGGATTTGATA	59.967	GTCGGAAGCTGCAGAAATAAATAAGGCTTCAGGTTAGTTCACATTCCTACAGAAATGATGTGATAATAGAGATTTATGTTGATATGACATTCACATGTGACTCTTCTCTCCTCGGGTTGATCTATCTATCTATCTATCTATCTATCTATCTATCTATCTATCTATCTATCTGTCTATCTATCTATCCATCCATCCATCCATCTATCTTCAAAATAAGCTTACTTAATAACAATACTTCTTGAGGAGGGCGCATCATCTTTTAAGGTCGAAATAAAGGCTCATTATAATTTCAAAATAAAGCTGGTAAAAATAAATAGAGTAATATAGGCTATGGGAGATGGATGAAAGTCAAAATATTTGATTTCTTTTATCAAATCCAGCGTCATCAAC
Tov181	TAA	18 19 20 21 22 13	TACATAACACTGCTCCACCAGG	60.052	AGTTCTGGACCCGAAATGTAGA	59.998	TACATAACACTGCTCCACCAGGAAGTACCGCCTACAGTCACTAAATAGAGGAATCTCATTGGTTCCTCCTGTTAATCAACTAAAAGATATTTTAAAGCAAAATATTAAACCTGTCAAGCTGTGTGGCCATATTGAATAGTCTGTTTGTTCAGAGAGAAAAGTGTACTTTTAAAAATTTTAATAATAATAATAATAATAATAATAATAATAATAATAACAATTAGATCTAAAAAGTACAGTAAAGTAAAAAGTTGAATTTAAATACAATTAAGAAGGGAACTAGAACAAAATATGTTAACAAAACGGAAGAAAGAAGTAAAATGAAGAATATATCAGTGACAACTAAGATTAAGCAGACGTGAACATGACAGATTTTAAACAAAACCAAGCCTAAAAACG…
Tov482	AGAT	10 11 13 15 16 19 21 23 12	ATGCTCTGTTGGCTGAACACTA	59.943	ATCCCTGCTTAACAGAGCTGAG	60.040	ATGCTCTGTTGGCTGAACACTAGACGTTTGAAGACATGATCTTAGTATGTGGGAAATTATAACAAATATTTTTCACTACTTTTAATGAGGTAAAAGGTAAAATGTGATATTAACTTCAGTAAGACCAAACTGGGTCAGTGCTCAGAACGGTATTTTGTCCCAATTTTTTTGCCCATAATAATATTGATAAACAGACTTTAAGATAGATAGATAGATAGATAGATAGATAGATAGATAGATAGATAGATGCCCGTTATTCCTGTTTATGGAGGGTTTTCATCATTTAAACACAAGGTAAAGCATTTTATGGAGACCAGCGCTGGTTAAAATGTACTCGGGATGTGTAAATTGGTTGGGCTCTAATGCACCAAGATGATTAGATTACATCAGCTCAGCTCT…
Group 45	10
Tov81	GGAT	16 17 18 20 21 22	TGTGCATTCAGGCAGTTAATTT	59.652	TCAACGCCAACTTACGATAATG	60.020	TGTGCATTCAGGCAGTTAATTTTCAAATTTTAAACCAAAAACCAAAGAAAATACATTTTTGATGGTAGAATCAATAACACCAAGTCATAACACCAAGTAAAAAAGAAGGAAGGATGGATGGATGGATGGATGGATGGATGGATGGATGGATGGATGGATGGATGGATGGATGGATGCATGGATGGATGCATGGATGGATTCCATGTGGACACTGTGCCAGTCCCCCTCTTCTTGTGACTGCATTATCGTAAGTTGGCGTTGA
Tov227	AGAA	19 20 21 22 24 25 26	CACAAGAAGGTGATCAAACCAA	60.008	CACCTTATCTCATCCTCCAACC	59.827	CACAAGAAGGTGATCAAACCAAACGTCCACTGCAGAGATCATCCAGCCATGGACAAAATCTCCCAGACCCTTACCCCTCAAAGTAAAAAAAAAGACGGAGAGAACAAGGTTCACACTACGAGGATGAGGAAGGAAGGGAGGGAGAAAGGAAGGAAGGAAAGAAGGAAAGAAAGAAAGAAAGAAAGAAAGAAAGAAAGAAAGAAAGAAAGAAAGAAAGAAAGAAAGAAAGACAGAAAGAATGAAAGAGCAAAGAGAGGGAGAGGAAAATGAGTTGTTCATACCTGACTGCTTCTGTAATATAAAATCCAATTTGGAGAGTCATAGACGTGAGGCGGGGGGTTGGAGGATGAGATAAGGTG
Tov52	ACAA	17 18 19 21 22 20	ATTCAGCACGTGTGCACTATTT	59.705	TTCAGTAGGTTGAGGAAGCACA	59.914	ATTCAGCACGTGTGCACTATTTTTGGTCAGACTTTTTATTACAGAAAAGCTTTGGAGTTTAGGGTTTTAGCAGATTCCATCACAAAAAAAAACAAACAAAACAAAAAACACACACACACAAACAAACAAACAAACAAACAAACAAACAAACAAACAAACAAGATTACTCACTGACTTTGGGAACACCACCACCACTGTCTTTTTAACAGTGGACTTGAACTTTAAATACAATTCAGAGGAAAAACTAATAAAAATAAAGTTAATGAGATAAATAGCAAAATAAATAATATCTAAATAAATACAATTGACTATATAATATAAAAAAATTAATCAAATAAATAAGACCAACTGTTGTAACATTAGTGTGCTTCCTCAACCTACTGAA
Tov219	GATA	10 13 15 17 19 20 11	GGTGAGGTGAAATGGAAATGTT	60.096	ACACATGTTGTTGGGAGTCTTG	59.930	GGTGAGGTGAAATGGAAATGTTTGGGACCAGAGAGACAGAGGAATTAGGTACAATAGTATTAAACACTAACCTTTTGTTGCAGGTTTAAAATGAATAGGGACGGGTGACGTGAAAAATAAATACCACTTAACATTAATTCTTAAACAGGGTGAATAGGATAGATAGATAGATAGATAGATAGATAGATAGATAGATAGATACTTTATTTATCCCCAAGGGGAAATAAAAAAAAAAGATTATCACTAATATGTTTAGAAGGTATTATTATTTGCAATAAGCCATAACAATGCCCATTCTAACATTAATAAGAAGAAGGCTTAGGGAGCCACATCATGTTTGTGTGGGACCCTCTTTGGTTTGTGTGTTTCCTTTGTTGCTTTTGTCTCTGTATCAATCAG…
Tov435	TGCC	6 7 9 10 12 11	TTTGATTTGTCGTTCAGTCCAC	60.015	ATGTGGCTGCTGTATGAAACTG	60.197	TTTGATTTGTCGTTCAGTCCACTATGTCTCATGGAGGAATCTTGTTAGCTGTAACACACACATACAAAAACATAATTTAATCCTGTATAGCATGATGAGGTCATGCCTGCCTGCCTGCCTGCCTGCCTGCCTGCCTGCCTGCCTGCCAGTCAGTCAATCAATCAGTCAGTCCACTGGCTCCCATTGAGTACTCTGAAGGCTCATGGTCAGAATCACGTCTGAGACCCCTCCCCAAGGTCAGCTCATGAGTTACAGTTTCATACAGCAGCCACAT
Tov43	ATCTT	11 12 13 14 16 6	GACTTCAAACTTGACCTGCAAA	59.401	CATTCTCCTCTGAGAGTGCCTT	60.016	GACTTCAAACTTGACCTGCAAAAATGACTTGTGAGCATCATCACTTTGGTTTAGACTGAAATGAATTTATTCATGATCACATTGTAAATAATTAATTGTGAATTTCCCTATAGGTATAAATCTTATCTTATCTTATCTTATCTTATCTTTATTTAATAATTTGTCTCTATGTTTTAAGTAATTTGTTAATTTACCTATTTACTTCTACTATCTGGAGCTTGTTTTCCGTGACATGATTTAATGTCTAAGAGCCTTGTCAAGATACATTTAGTCTGTCTGCTACTTTCATATACATGATAAGTGGTTAAGGGAAGCCAGCTAATGGCTAATGGCTTAGGAGCAACAGGAAGCCCACAGCTCAGTGAAGGCACTCTCAGAGGAGAATG
Tov386	CTAT	17 19 21 22 24 29 25	GACTCAGAAAGTGGCCTGTCTT	59.923	ACTCTGGCTAGGACAGAGATGC	60.045	GACTCAGAAAGTGGCCTGTCTTTCCTTGTGCTTTTAAAAACTCTTTCCAGTGTCTCATCTGTATTCATCTTTCTGACTATCTATCTATCTATCTATCTATCTATCTATCTATCTATCTATCTATCTATCTATCTATCTATCTATCTATCTATCTATCTATCTATCTATCTATCTATTTGCCTGTCTGTCTGTCAGTCAGTCAGTCAGTCAGTTTATGTGCTTATTTTTGCAAGCAATATGCTTATCGGTCGGTCTCCCTGTCTGACTGAGTTGCATCTCTGTCCTAGCCAGAGT
Tov286	AACA	6 7 13 14 17 8	CAGAATTCTTCCCTGGCTCATA	60.573	CCATATTTCCTTTGTCCGTGAT	60.075	CAGAATTCTTCCCTGGCTCATACCCCAAAATCAGGTACAAATCAGTGTTGTACTTTTTGCTTAATCCTGCTGACAAACGAACGAACGAACGAACGAACGAACGAACAAACAAACAAACAAACAAACAAACAAACAGACAGGGGTGACATAACATAACCACTCTGGCGGGGGTAACTCGTGGGACCTCTCCAGTTTTAGCCTACCCACATGCTGTCACAACTGAACCTAGTGAAGGAGACGAGCGACACTTTCACCGTTTTATTCTGAAAGTTTCACCCATCTCTTCCGGTTCCATCGGGCCAAATTTCTTGTGGCTTTACGGATCTCACAGCTCCAGCGGCAGGGAAACACACCCGTCAGCAGCGCGCACTGGAGACAAAAAAGCGCATCACGGACAAA…
Tov492	AAT	11 14 15 17 18 9	TAGAAAGGGAGCAAACTTCTCG	60.015	CCTCAGGAGTTTCCAGAAGAAA	59.858	TAGAAAGGGAGCAAACTTCTCGATGGAGCCAAATAAGGTCAATGAAGATGGAGATATCAATAATAATAATAATAATAATAATAATCATCATCATCATCATCATCATCATCCATTAGTATTATTTCCAGTATAGCAGTTAACAGTACATATGTTAACACCATCGACTATAGATTTAACTTATTTTCACTTATTTTTTTATTTATGTTGTTCTCTATAATAAAGTGAAGTCTTCATCCTGTAAAGGGCCTTGAGATAATGTATATTATGATTTAGCGCTATACAAAAAAATAAAGTAAACTAAATCAAATTAAAAGTGAAGTGAAATAAAAGTTGAATGGTTATGATCCTATAATCCTGTTTAGTACTTTACACACAGCAGCTCATCTCCTGCACCACGTG…
Tov144	GGA	7.66667 12.3333 16.6667 18.6667 21.6667 14	CATTCAGAAGAGTGTCGACTGC	60.058	GACATTCATCAGAGTGAACCCA	59.973	CATTCAGAAGAGTGTCGACTGCTGTTTTCTGTTAAATGTGTTTGAGGAGGATGTTAGAAGGAGCAAATGTTAGAGGGCATTCAAGTGTATGTTTGTGTCGTTTTNGCGGAGGAGGAGGAGGAGGAGGAGGAGGAGGAGGAGGAGGAGGAACAATAGACGGAGAGAGAAAGTGTTTGAAAGGCAGAAGAGAAAGCCAACAGAGAGAATAGAGAGCCAAGGTAATCCTAAGTGTAAGGATGTAAAAAGCCTCCATCACTATGACAACCATTGAAAGGGCTGGATGAAGCGGAGATGCTGCACAGCTTCCACCAGGCTTTAACTCTGCAACAGTGGCTGATACTGAGTTGTTGTTGTTTCCTCAGCATCCGACTGGTTTTTCATTTAAACATCTCACATTTT…
Group 46	11
Tov97	AAGA	10 13 14 15 16 9	GTAATCTCCTGTTGATGAGGGC	59.968	GACGCTGTTGTCCATGTGTAGT	60.103	GTAATCTCCTGTTGATGAGGGCTGTGAGAACAGCAGCATCTCCAGAGTGGCCTGCACAGGAGAGAGGGATGGAGGAGGCAGAAAACACACAGATGAGGCATGCAATTGTTTTCTGAAGGGAATTAACTGGATAAGAAAGAAAGAAAGAAAGAAAGAAAGAAAGAAAGAGAATATGCCTTGTGGCTGCTTACCATTGTGTTCCCCTGGCAGTAGTGCAGGCAGTGCAGAGCCAGCTCAGTGTTACTGCCCCCTCCTGGTAGGCAGCTCGAACTACACATGGACAACAGCGTC
Tov151	CTTAT	9 9.2 10 11 12 5	GGATAGTGGGACAGTTTCTTGC	60.004	GATGTGGGCGTGTCTACACTTA	60.059	GGATAGTGGGACAGTTTCTTGCAGGTTTCCTGTTCTCTGCACTGCCACTTTGCTGCTGTAACACTGTGAATTTCCCCACTGTGGGACTAATAAATGCAAGCTTATCTTATCTTATCTTATCTTATGTACACAACAAAAAAAAACAAACAAACAAACAAACTATATATACTGTATATATAGACATTTTACGATGGAAAAGTTATGTATTATAACTTGCGGCACCATGCAGAAAACACACACAAACACATGAAAATAACGGAGAGGACTAAACATTCAATCTGTGTGTAACAGGCAAGATGAGGCTACAGATATCGCAGGAAGGTGTAAGTGTAGACACGCCCACATC
Tov157	TCTA	7 8 11 12 18 10	GAGCATTGAACAGCAAAGACAG	60.059	GAAGTTGTGGGCAGGATTTAAG	60.001	GAGCATTGAACAGCAAAGACAGTTGTAGAGTTTTAGACTTAAACAGGTCCAGCAGCGTTTCTGAAAGTCTCTGTTTTAGGGGCTGAAGACTCTGGAGGAGGAAGGACGGAGGAGGAGGAAACGGAGAAGAAGAGATGAGTTTAAAACTAAAATGTTGTAGAGTAGACGTAGCCTGAGTAACGATAGATAGATAGATAGATAGATAGATAGATAGATAGATAGATAGAGTCTGTCTATCTATCTATCTATCTATCTATCTATCTATCTATCTAACACAAACGTGGCGCCCAATAACTCCAGGAATACAAGGTGCTGACTGGTGCTAAAGGACCATTTCACAATTTTAGACTTGTGTTGAGCTGTGATGAGATGTATTTCTTTAAGCTGTAAACTTAAATC…
Tov317	ATA	12 13 14 15 16 11	TTGAATCCACAGAGTCAACCAC	60.012	AGGAGCCAGCATGATGAGTATT	60.124	TTGAATCCACAGAGTCAACCACTGCCCAAAAAAATGTAACTCATGGGTGTAAATATAAACGTAAGTAAATGGTTACAGAATAGAAATATAGAAAACACAAAAAGAATATATTCCAGTCATACAACATGCTATAATAATAATAATAATAATAATAATAATAATATACAATAAACCATATCAAAAATTGAGTTTGATAGGATTTTAGAATTGCTCATATATCTACTGCTAACTATGGGCTATATTAGCAACACTCTTTCATTTGAATAATAAATATAGTGAGTTTTGAAAGACAAAAAAAGGCACATATTAAAATAGATTGAGTCCAACTGCTTGCCTTTACTGTTTTAAATACTCATCATGCTGGCTCCT
Tov114	ATCA	14 15 16 17 18 19 22 20	CAGTTAATCCCATGGATGTGTG	60.110	CTCTCGATTGGTGGATTTCATA	59.043	CAGTTAATCCCATGGATGTGTGGTTAGTCATCTAAAAAGTATTTTTATGTTGTCCTTTTTTTAGTCTAAACATAGTGTTCAAAAATATGAACAAGTATGTAGCTAAGCAGGCAAACGGGGTTATGTTAGACCAAAATAGCAGTCTGATCATACATTTTTCCTTTTCATACTATAATCCTAGATCTAACTAGTACTCCACTGCAATTCAGTTGAATTCAAAATACTTAGGAGGCAATTCGAGGCATGTTATCAATCAATCAATCAATCAATCAATCAATCAATCAATCAATCAATCAATCAATCAATCAATCAATCAATCAATCAATCAGAATACTTTATTGATCCCCAAGGGGAAATTAGGTTACATGTTATCATGTATACATATATACATATACAAAT…
Tov158	GAT	10 11 12 13 14 9	TGAAGCAGATGAAGTGAAAGGA	59.993	CAGGGTCAGGATACACAGTTCA	60.028	TGAAGCAGATGAAGTGAAAGGAGTTGAGGCATCAGTGAAATGGCAGGAATCAGCTCAGGACGGAAAGCAGTAAGAAAGTGTCACTGTGAGGTGTCTAAGCCGTGAAAGCTGCTGGCACTGAGTAAAAACTGAAAGCAGATGAAGTGTCAGTTGAAGGATGAGAGGTGAAATATTTTAGATGAGACCTTTTGTTGTTTGCAGATCAAGTAGAAGCAGACACACAGATGAGGTCAGCGGTGTGGAGCTGGTTCTCTCTGCCAGCTTCTTCACATTGGACATGTTCAGTGGGATGATGATGATGATGATGATGATGATTCTGTTGTTCTGATTGGCAGCCAGTCGATAGGTGAAAACAGCAAGCTTGCAGCATGTTGGTGTCAGCTGAACCTGAGAGGTCAC…
Tov478	TATC	14 17 18 19 21 25 13	TCCACTGACAGAAGGGAGATTT	60.110	AGCTAAACTGCAGGGAAACAAA	60.288	TCCACTGACAGAAGGGAGATTTAATGAACACTGTCATGTGGCTGACTCAATTTCTTATCTATCTATCTATCTATCTATCTATCTATCTATCTATCTATCTATCTATCATAAAGCTTTCAATTTTAATCAATGTTCACAAAACACACATACATTTTTTTTAAATGGTGCATATGATTACATAATTAGAATTTAATCTAATCTCTAATTTTTTGTGATTATTGGTTTATTTTCATCCCATTTTCATCCATTATGGATTTAAATATCTCATACATACAAAAAAAGTCAAATAAGAAAATAAAATTGTAATTTATAATGTGCCCTAATATTGCACTATTCCCTGTCATAATTTTGTTTCCCTGCAGTTTAGCT
Tov527	TGT	16 18 19 20 21 23.3333 13	ACTGAATACACGATTGCACACC	59.927	GATGGGTCAATGACAGCTTGTA	60.000	ACTGAATACACGATTGCACACCGCAGATGCTGAATAGGAGCTGCTCCTTAGAATTGAAAATTAGCTGCAGGTGTGTGTGACAGCTAATGAGCCAATCAGAGCCAAGCAGAGGTCAGACGCAGCAGCTCCCGGGGCGTGGCTCAGACCGCAGGACCTGTTGTTGTTGTTGTTGTTGTTGTTGTTGTTGTTGTTGTGGGGGGGGGGCAGCGGTGAAGAGCAGGCGTTCCGGTCAAACTGAGGTACTCCATAATGCTTTCCATGTCCTTTACCTTCTCCTCACATCTTCAGAAATGTTGCTGGCACCAGCTCACGTCCTCCACAATAGGCCTCACTCGTCGTCTGCGGCTGGTTAGCGCCGGGGGTGTGTTGATCCTCCAGCAAGGTGCGTTTTTCTTGCCA…
Tov493	ATC	7 11 14 15 16 17 18 21 9	TAGAAAGGGAGCAAACTTCTCG	60.015	CCTCAGGAGTTTCCAGAAGAAA	59.858	TAGAAAGGGAGCAAACTTCTCGATGGAGCCAAATAAGGTCAATGAAGATGGAGATATCAATAATAATAATAATAATAATAATAATCATCATCATCATCATCATCATCATCCATTAGTATTATTTCCAGTATAGCAGTTAACAGTACATATGTTAACACCATCGACTATAGATTTAACTTATTTTCACTTATTTTTTTATTTATGTTGTTCTCTATAATAAAGTGAAGTCTTCATCCTGTAAAGGGCCTTGAGATAATGTATATTATGATTTAGCGCTATACAAAAAAATAAAGTAAACTAAATCAAATTAAAAGTGAAGTGAAATAAAAGTTGAATGGTTATGATCCTATAATCCTGTTTAGTACTTTACACACAGCAGCTCATCTCCTGCACCACGTG…
Tov431	TAGA	13 16 17 18 20 21 15	CTCCTATTCTCAAACATTGGGC	59.966	GTTGACGTAACAAACAGGTGGA	59.936	CTCCTATTCTCAAACATTGGGCCCAACCAGTGTTAAAACATTTTTAACAGAATGAGACTGTGCTTTTAGCTAGATAGATAGATAGATAGATAGATAGATAGATAGATAGATAGATAGGTAGATAGATAGAGTAGTTTATTGTGCATGTGCTATTGTGTCAACTAGTCTTAAATTATCATGTTATTTCTGAGATGGATTTGTAGATAAGCTTAATTTAGCCTAAACCAACTGTTCAGGAAGTCAGGTTTGTAAAAGTAAGGGCACCTTTTCTTAGCTTCCTTTCTGGATTACCTCCCAGGAGTTATACATAATTAGAGATCTGGCACATAATAGATGTCTAAGCCTCATCCTATTTTTCCTGCACTCCGTACACAGCTGTGAACTGTGAATACCAGTTAA…
Tov310	ATCT	11 12 13 14 15 9	TTTCATCACAACACTCCACTCC	60.012	ACCTGTGAGATGTGGACAGAAA	59.622	TTTCATCACAACACTCCACTCCAAATACTAACCGTATTGATATTATATATCATATTCATACAATATTTGTATCCATCTTTTTGCACTTTCCATTTACATATGCATATACATAGTATATTATTATTTATATCTGCCATTCTGTATTTTTATTTCTTTCTGTCTACCTCTGTATTTTATTCTATTGTATATTTTGTATTATAATACACCGGACAGCTGTAACAAACTAATTTCCCTTCGGGGATGAATAAAGTCATCTATCTATCTATCTATCTATCTATCTATCTATCTTTCTTTCTAATAGTCTGATCTGACTCAGCTACTTACCAAAACCAAAACCAAAACGGGATAAAGTAAAGTAAAAATCTTACTCATATCTTTTTAAAGGTTTTTCTATAGATT…
Group 47	10
Tov430	AGA	16 20 21 23 27 29 15	TAAAGTCCTCAGCAGGTTCACA	59.914	GATCCAGCACAGGGATTAAGAA	60.451	TAAAGTCCTCAGCAGGTTCACAAAAGTGGTCAAGTGGTCGAGGCATACTGACCTGTGTCCGGTGGAGCTGTGTTTTCCTGTGAAAAGAGAGAGAAAGCACGGAGCAAGATAGAGAAAAGGGAAAAGAACAGAAGAAGAAGAAGAAGAAGAAGAAGAAGAAGAAGAAGAAAAGAAATATGAAGGGACTGATAAATATAGAGGGGTCATTCTTAATCCCTGTGCTGGATC
Tov126	TATT	8.5 9 9.5 10 10.5 16.5 17.5 8	TTGTCAGACTCAACTCCTCAGC	59.646	ACTGGCGAGGTCAGAGTTTAAG	59.943	TTGTCAGACTCAACTCCTCAGCCTCAGATGTATTTTTACATCTAGGTTCTGTTGGCAGTAATATATATATATATATATATATATTTATTTATTTATTTATTTATTTATTATTTTTATTGTAAACCTGGAGAAAATGCACAAGGGGGAATTAATTTATAAGAACTAGTTAACACGTCCACACAATATGCTAATTGTATTGACACATCTACAGTCTCACTAAAAGCATTAAAAAAAATTGCCACAACTAATAACATTTATATAGAAATTAACAAAGCAGATTCAACACCTAATGGTGGTATACTTAAACTCTGACCTCGCCAGT
Tov327	GAAGA	13 14 15 17 18 12	ACTCCCATTTCCCAGTCAAGTA	59.864	TTGTGTGTATGTGTGTGGCAGT	59.994	ACTCCCATTTCCCAGTCAAGTACAAAAGACACATCATCGGTTAATACAAATAAGGACGACAAAGAGGAGGGAGGGAGAGATCCAAGGGGGAGGAGGGAAGAGAAGAGAAGAGAAGAGAAGAGAAGAGAAGAGAAGAGAAGAGAAGAGAAGAGAAGATGAAATAAAACACTAGGAAAAAAAGGGAAACTTACTCTCAGATCCCGTACTGTACTCTACTCTCTTCTTCTCTTCCTCAAATCCAAAATCTAATTACTGAGACCTCAGAGCTTCAACACTATCTAATGCTTTGTCAACTTTGTATATTTTTGTGTCCGTGTTTATCATTTTTGAAGCCCCCATGTGTTGCACTGCGCCCTGGCTGCTTATGTAACGTGCACAAACACATTCACACTGCCACAC…
Tov67	TCT	10 11 12 13 14 9	TGTAATCCTCTGTTGTCTCCGA	59.734	CGGGCTGTATTGAACATCTGTA	60.018	TGTAATCCTCTGTTGTCTCCGAGAGAAACTCGGACACCGATATTTGATCCGGCATCCTTTGACGGGGGAAATGCCCACTGGAGGGTTTGGCGATGAAAGCTCAGAAAGACACAACCATGTAAGATTTAAAAATAGAGAGAAAGCAGGGGGAGTCTGGTGGAAGGAAGAGCCGTGCGTAAAACTATCGAGATGATTAAGACGCGTCTTCTTCTTCTTCTTCTTCTTCTTCTCCGGTGACTTCTCAAATGACTTCACTGTTCCCCGGGGGCCATGGGAGGAGGGAATTAACTGAATATCTGCAGGCTGTGTCCCCTCGGTGTGTCTGCTCCTTGAGAGGATGTCTAAAAGCGGCGCATTTATAAATACTGTCACTCTGCGTCTAACTAAGCCTCGGAGGAA…
Tov288	ATATT	11 12 13 14 15 16 17 10	TGACACCTTTGTTCTCATGTCC	60.012	TGCAAGTCAGGGTATTATGTGC	60.025	TGACACCTTTGTTCTCATGTCCTCTAGTCCAAGACTCCTCTCTTCTTAAACAACTACCATATTATGCACATTGTAAACAAACCAATATCTTACCTCAGTGATATTATATTATATTATATTATATTATATTATATTATATTATATTATATTGTAATCAACTGATGTATTTGCTAACGTGAGAAATTTCCTGAGTTTGCAGAATATATCTCACAATAGCACATAATACCCTGACTTGCA
Tov196	TATC	16 17 19 20 21 24 22	TCATGAGAGTGCGGTGAACTAC	60.321	TGAACTTGTTTCCAACATCCAG	60.008	TCATGAGAGTGCGGTGAACTACTCATTCATACTTTTCACACACTGCTGATCATGTGTGCACGTCATTCACGGCGTCCCAACTTCATGTGTTTTCCAGATATTGACTGTATTTGGGCTGATGTGTCTGCCTACGTTGAGCGTCAGATGACATCACAGAAGGTTAAGTTATCTATCTATCTATCTATCTATCTATCTATCTATCTATCTATCTATCTATCTATCTATCTATCTATCTATCTATCTATCTATCTATCACCTAATTGGTTGATCTTTTGTAATAGGGGGTCCATCTGGCAGGACTGGGGACTTTCACCTTCTCTCAGCAAAAACTGGATGTTGGAAACAAGTTCA
Tov521	GGAT	10 14 15 16 17 8	TCTCCTTTGCTTATTGCTCCTC	59.987	TCATCCAACACTTTGTCCTGTC	60.012	TCTCCTTTGCTTATTGCTCCTCAAGGGATTTTCGTGTCGTGCTCTAACAGTGAGTCATCCTCAGGCTTCAACTTGATGCGATTTCCAAATATCACCCGTAGAATTACAGGAGTTTGTTTGAGCTTTACCTTTAGGCTCGTGGCAGCAGAGGAATTGAGACATTCTTGAATGAATAAAATGTAGAGATCCATTGAGGTTTCACTGATAACTTAAACAGAATTTTCTCAGCACTGCTTGCTCAACAGAAACACTGTGGTACTAGACAGACAGACAGACGGATGGATGGATGGATGGATGGATGGATGGATAGATAGATAGATAGATAGATAGATAGATAGATAGATAGATAGATAGAAAATTGCATAATAAATCATAATTTATACTTAAGAAAAAGGACAG…
Tov515	TCTA	19 20 22 23 24 25 26 14	CCTTTAGAGGCATTGCTGAAGT	59.913	ATCACAGTTCAGCACATCAAGG	60.179	CCTTTAGAGGCATTGCTGAAGTAATATAACACCTCCTTAAGTAAATGTCAAAATTAGCATGAATTAGCTGTCCAACTATTCAGGGATCCAGTTAATAATTACTCAGCAAATGTGTTTATGAAAATTGGTTCAACTCCCATGTCTGTGTGGTATGAAATGGCGAAGTTACTGAATGCAAAATTGATGATTTGTTTGCTGTTTGACCACACTGCCACTGTCTGTCTATCTATCTATCTATCTATCTATCTATCTATCTATCTATCTATCTATCTATCTAGTGACCATGGAAAGTTAGATCTCTGTCATCCTTAAGACTTTGTATGTATAATTATTATACTAGACTTAAACTATATTTTATTGTTAATCAAATTAGTCGTTTATCTCCTGTCCATCTATCAA…
Tov367	TGAG	11 12 13 14 15 10	TGACAAAGACATGTCACCACAA	60.049	GAACAGTCATAGGCATTGTCCA	60.000	TGACAAAGACATGTCACCACAACCCAGGAGGCTGCACTGAAAGCACTGGATGTGGTAGCCCTAAAAATTCAGAAAGTGACTATATAAACATAAGTCGTGACATGGAATTTTCAACTGATGTTATTTCAGAGTTATATGTGTATAGTGGCTCAACACCTATTTGTACAAGTGGTGCAGGGAGCAGAGAAGAAACTCTTTTCAGCATGATCCAGTGTGACTGATAAATGTATACTGAACTGTTCAACATGGGCTGAGTGAGTGAGTGAGTGAGTGAGTGAGTGAGTGAGTGAGACAGAAGAAGAGAGCACCCACCTGTCTTACTGCTGGCCTGGACAATGCCTATGACTGTTC
Tov42	ATCT	12 14 15 16 17 18 20 21 13	TTGTCTTCTTGTTGTCGGCTAA	59.920	TCGCCCAACTATATGGAAGAGT	59.987	TTGTCTTCTTGTTGTCGGCTAATAACTGCCTGTTTTTACATAAGTCTGTCACGGTTTGAGCGAAAGTTGTGATGACGATTGTTAAGTTTTAATCCTTGTTTTGCAGCGTCTTCAGAAAAGGGATGAGAGGATCTGCCTCTTCATGACCGCTTGACACATTCAAAGGCTCAACAGGGTATCAGACTTCATCTTTTTTATTTGTTTTGCGCTCAGATACATGTAGATGATACATTTTCAAAAGAAATATATAGTAAGAAAGAATGCAGTGCAATAATGTATCTAAGAAAATCTATCTATCTATCTATCTATCTATCTATCTATCTATCTATCTATCTATCTTATCGTTACAATAATTTTGATACTTATAGTGTATATATACTGTGATTAGTATTAATTTAA…
Group 48	10
Tov183	ATC	12 16 17 18 20 24 11	AGACTCCGGCCTACAAATCATA	59.987	CCACAGGACTAAGCCTAAATGG	60.015	AGACTCCGGCCTACAAATCATATTCTCCAGATGTAAAGGAATATCATCATCATCATCATCATCATCATCATCATCTCCGGGTGGCTCACCTGGTAGAACGCGTACCATTTAGGCTTAGTCCTGTGG
Tov312	GATA	10 11 12 16 18 21 22 17	TGTATGTGTGCAGTTTCTGCTG	59.974	TGTGTTTGTGTATGGCAGTGAA	60.073	TGTATGTGTGCAGTTTCTGCTGATGGTGGGCCAGACTGGAGAGACTTGGGTCACAGGTTAACAAGGATAGATGAATGTATGTATTTGATAGATAGATAGATAGATAGATAGATAGATAGATAGATAGATAGATAGATAGATAGATAGATAGATATGCACACTAACTATCTATCTATCTATCTATCTATCTTTAATCATTTCAGGTACACCTGTCATCTTCATGGGTTACCTCACTTTTAACTGAAAACTTCACTGCCATACACAAACACA
Tov411	GATA	14 15 18 20 21 23 13	CCCTAAAGACCATCACTGGAAA	60.345	CAAACGGTACAGAGCAGTTCAG	59.973	CCCTAAAGACCATCACTGGAAAATGTGGGCATGAAGTACTGTACTTGTATTTGAAAGAAAAACATTGAATTAGATGGACATAGTCAGTCCTGGTACTCACATAGTAATGTTGAGCACATTACAGACCAGTGTTGACTTATGAGACTTAAGAGTCACATAAATTTGTTCTGGTTTTACCTCTACCACAGAGAGAGAAACACAGGTTGAGATACTGAAACCGAAGTTTGATAGATAGATAGATAGATAGATAGATAGATAGATAGATAGATAGAAAGATAAAATACAGTCTGACGGCAGTGGGAACAAAGGATTTCCTGAACTGCTCTGTACCGTTTG
Tov167	TCTA	8 12 14 15 16 17 18 19 20 11	TAAAGGAGAATGGGAAGATGGA	59.903	CAACTGATTTGGTCAGGAATGA	59.971	TAAAGGAGAATGGGAAGATGGAAGGAAGGGGGAAAGGGGGTAGGAAGAAGAGATGCTACTGGTGGTGTTGCAGAGACAGCAGCAGTCTATCTATCTATCTATCTATCTATCTATCTATCTATCTATCTAAGAATAAACATCAAAACAGGTGAGATAGGAAGAAGGCACCATGATGGACAATAAACACATGTACAATCCAATTCTTCTTGCACTAAAACCTGCTACTTTTATGATGTTTTGTTTTTGTTGCAACCGTCTCACAGAGGTGTTGAATGAACTGTTTGGTCATTTTTGATGCTGTGGTTTCTGTTTCATGTTACTGTGTTACTGTGCGCCTGGATTTAGATAGAAAACATGTTGCTTTAGCTGTTGCTTTGGGATCATTCCTGACCAAATCAG…
Tov401	TCTA	15 16 17 18 19 20 21 24 13	GGAGCATCCTTTGGATTTATCA	60.280	GGGACATGACAAAGAGTGTGAA	60.012	GGAGCATCCTTTGGATTTATCAAGATAATTCGTCCTGATCCTTTACAAAGAAATCAGTCCACAGATTCTCATAGTCAACTCAGAAAGTCATGGAAAGTCACATTTTTTTCGAGGAGCTATTTGTAAGTTGGGCTATCGTTACATAGCAGCTAGCAGCCGTTACTGCTAAAGCTGGCTATGTAGTGATAGCATTACGTACAAATAGCTTTTTTTAAATAACTTTTTTTCTGTAGGGTCTTTAAGTAAGGTGGCATGCATTTTAAACAGTTTTCAGGTAAGAGGTCAAGAGTACTGTCTGTCTTCTTTTCTTATTCTATCTATCTATCTATCTATCTATCTATCTATCTATCTATCTATCTATCTAGGTAAATAGATAGATAGATAGATAAGTATCTGGTT…
Tov364	GTA	2 10 11 12 13 16 17 18 19 22 9	CATGGACAGCTACCAAATTTCA	59.996	AAAGACACTGTTTCTGGAGGGA	60.146	CATGGACAGCTACCAAATTTCATAACAATCCATGTAGTAGTGGTGGTGGTGGTGGTGGTGGTGGTGGTAGTAGTAGTAGTAGTAGTAGTAGTAATATATGGTCTGGGGAAAAAAGCAATAGATCAACTGTCAAACTGACATTGGCATCCACTATTTTAAATCTCCCTCCAGAAACAGTGTCTTT
Tov469	GATA	8 11 12 14 15 17 19 10	TCCAACCTGTCTGACAAACATC	60.012	GTGGAAGAACGTGGTTTCTAGG	60.033	TCCAACCTGTCTGACAAACATCAGAGTGCAGTGAGGTCACAATTCAGATGTTAACAGCTCCACCACACACTGACTTCTCACATGGTTTCATTTCAATTAATGTTCAAATTTATCAGATCTGTCAGTTCAAGTGATTTTAATTCATATAGCAACAAACTAGACCACATTTTGTTGCTGATACTGATAGATAGATAGATAGATAGATAGATAGATAGATAGATACCTAATTCATACCCATAGGGAAATTATTGTGTCCAGCATCTCATATACATAAAAATCGCCTAGAAACCACGTTCTTCCAC
Tov556	AGAT	11 12 17 18 20 8	TTGTCTCTTCAAACGACTTGGA	59.891	TTACTGCAGCCACTCACTGTTT	59.980	TTGTCTCTTCAAACGACTTGGAGAATACCAGACAAAATGACTCAGGCTCTTCTCAAAAGCAGCTGGAGAAAAGAGATGTTCAGCACTTTAGAGGGAATTTTATATCAGACAAACCTAATCTAATGCTCCGCTCTTGTTTCAAAACTTCAAACTCGACGGCAATTTATTCTGATGAGGCTGGATCTGAGTCAGAGCATGGGAACCAGACTTCTGACAGAAGCTTGCTATTATTTTCTTCAGGGAGACTCTCTACATCTTTAATGTGGATCTGTGTGAGTAAAAAAGATAGATAGATAGATAGATAGATAGATAGATTCCTGCACACAGGGCTACTGGGGACAGAGGCCTGAACAAAGACAGAAAATGAGCAGAAAACAGTGAGTGGCTGCAGTAA
Tov347	CTGA	6 9 10 12 13 14 11	GACGTCACAAGAGGAGAGTGTG	59.948	ATGGAGGTGAGGCTCAGTGTAT	60.023	GACGTCACAAGAGGAGAGTGTGGTTAAAAAGTAACTTCACCTTTTTGGCTGGAATGCAACAGTGGAGCCAGGCCTATAACCTGAAATGTCCCTGACTGACTGACTGACTGACTGACTGACTGACTGACTGACTGAGTGATCATATTTCCACCACTGGTCAGGTCAGCTGAATAACATGTCAAGGTTTCCAAACAGGACAGGGTATAAATCTACATGACTGGACCTTGTATGGATGCTAACCAGAGGTTTAAGGCTACACTTTTTGTTATGGGTAGTCCTCCAAGCAGCTCTAGTTTCCCGGCTGCTCTGGAACTGCAGGAGGCAGAGGAGGGGTTCCAATACACTGAGCCTCACCTCCAT
Tov335	AAC	11 13 14 16 19 12	CCCTGGATACTCTTGGGTGATA	60.200	ACTAAGGAACAGCTGGATGAGG	59.773	CCCTGGATACTCTTGGGTGATATCTTCTTTCCACGAAAGGAAGGCTTCTTCTTCAATTATTTCCATGTCATAAAAGTTCACAAAGTAGCGCAGCAACATGCCTAAAAAAAACAAACAAAAAAAAACAAAAAACAGAATAATCATTAAACTACCAAAGTTAGCCAACTTTTCTACAATAAAAATAAATAAATAAATATAATAACAACAACAACAACAACAACAACAACAACAACAACTTGGACCATACCGTACCTTTAGGGAAGCCCTTGGCATTGCAGTGGACCTGCAGAGCATACAATGCATCGACTTGCAGGTCGACGTGATCGTGTAGGAACTTTTGCATCACTGGCTTGAAAGACAGTAGCAGCTGCTTCTCCTCATCCAGCTGTTCCTTAGT
